# Supplementary material for: Transcriptome Atlas of 16 Donkey Tissues
Source: Front Genet. 2021 Aug 9;12:682734. doi: 10.3389/fgene.2021.682734 (PMC8381363; doi:10.3389/fgene.2021.682734)
Supplement: Supplementary Table 1 — Tissue sample information. [file Data_Sheet_1.xlsx]

## Sheet: Table. S1 
Table. S1 Tissue sample information.
Tissue name	Tissue source	Tissue status	Gender	Age (months)	Experiment	M Reads	M Reads Mapped	Map rate (%)
Heart_1	donkey1	Healthy	Male	20	RNA-Seq	80.2533	78.3644	97.6464
Heart_2	donkey4	Healthy	Male	21	RNA-Seq	56.778	55.7476	98.1852
Heart_3	donkey5	Healthy	Male	24	RNA-Seq	52.0513	51.0305	98.039
Kidney_1	donkey1	Healthy	Male	20	RNA-Seq	70.3731	68.4443	97.2591
Kidney_2	donkey4	Healthy	Male	21	RNA-Seq	44.0931	43.1758	97.9196
Kidney_3	donkey5	Healthy	Male	24	RNA-Seq	45.3014	44.3683	97.9401
Liver_1	donkey1	Healthy	Male	20	RNA-Seq	69.419	66.6318	95.9849
Liver_2	donkey4	Healthy	Male	21	RNA-Seq	43.6881	42.3313	96.8943
Liver_3	donkey5	Healthy	Male	24	RNA-Seq	44.1616	42.6372	96.5481
Lung_1	donkey1	Healthy	Male	20	RNA-Seq	69.2101	67.4287	97.4261
Lung_2	donkey4	Healthy	Male	21	RNA-Seq	37.0865	36.1496	97.4737
Lung_3	donkey5	Healthy	Male	24	RNA-Seq	43.8151	42.672	97.391
Brain_1	donkey1	Healthy	Male	20	RNA-Seq	74.6364	72.5064	97.1462
Brain_2	donkey4	Healthy	Male	21	RNA-Seq	4.20872e-05	4.04465e-05	96.1016
Brain_3	donkey5	Healthy	Male	24	RNA-Seq	39.8985	39.019	97.7958
Spleen_1	donkey1	Healthy	Male	20	RNA-Seq	68.6204	66.1278	96.3677
Spleen_2	donkey4	Healthy	Male	21	RNA-Seq	44.3734	43.0176	96.9444
Spleen_3	donkey5	Healthy	Male	24	RNA-Seq	44.4071	43.1305	97.1252
Stomach_1	donkey1	Healthy	Male	20	RNA-Seq	70.0809	68.2635	97.4067
Stomach_2	donkey4	Healthy	Male	21	RNA-Seq	57.572	56.5791	98.2753
Stomach_3	donkey5	Healthy	Male	24	RNA-Seq	52.9743	51.9976	98.1562
Blood_1	donkey1	Healthy	Male	20	RNA-Seq	74.7058	70.6068	94.5132
Blood_2	donkey4	Healthy	Male	21	RNA-Seq	61.1209	55.918	91.4875
Blood_3	donkey5	Healthy	Male	24	RNA-Seq	62.6042	58.0287	92.6913
Skin_1	donkey1	Healthy	Male	20	RNA-Seq	66.9676	64.2324	95.9155
Skin_2	donkey2	Healthy	Male	24	RNA-Seq	65.4375	63.1781	96.5474
Skin_3	donkey3	Healthy	Male	18	RNA-Seq	70.2759	67.8292	96.5183
Cecum_1	donkey1	Healthy	Male	20	RNA-Seq	63.5361	59.3982	93.4874
Cecum_2	donkey2	Healthy	Male	24	RNA-Seq	56.9264	52.9865	93.079
Cecum_3	donkey3	Healthy	Male	18	RNA-Seq	50.7432	50.7432	100
Muscle_1	donkey1	Healthy	Male	20	RNA-Seq	75.3021	72.4198	96.1723
Muscle_2	donkey2	Healthy	Male	24	RNA-Seq	73.4957	70.5627	96.0093
Muscle_3	donkey3	Healthy	Male	18	RNA-Seq	72.6425	69.8386	96.1401
Chestnut_1	donkey8	Healthy	Female	48	RNA-Seq	67.2482	64.9916	96.6443
Chestnut_2	donkey9	Healthy	Female	50	RNA-Seq	70.7099	68.2609	96.5364
Chestnut_3	donkey10	Healthy	Female	44	RNA-Seq	67.0581	64.0827	95.5629
Breast_1	donkey8	Healthy	Female	48	RNA-Seq	62.8132	60.1182	95.7095
Breast_2	donkey9	Healthy	Female	50	RNA-Seq	72.2519	69.634	96.3767
Breast_3	donkey10	Healthy	Female	44	RNA-Seq	72.8985	70.4791	96.6812
Ovary	donkey8	Healthy	Female	48	RNA-Seq	68.9145	67.0092	97.2352
Testis_1	donkey1	Healthy	Male	20	RNA-Seq	62.4394	59.1519	94.735
Testis_2	donkey6	Healthy	Male	25	RNA-Seq	56.8535	54.2173	95.3632
Testis_3	donkey7	Healthy	Male	19	RNA-Seq	62.3295	59.3753	95.2604
Epididymis_1	donkey1	Healthy	Male	20	RNA-Seq	52.0145	49.1461	94.4855
Epididymis_2	donkey6	Healthy	Male	25	RNA-Seq	48.6575	46.3793	95.3179
Epididymis_3	donkey7	Healthy	Male	19	RNA-Seq	47.7982	45.4419	95.0703
donkey_milk_1	donkey11	Healthy	Female	49	iTRAQ	N/A	N/A	N/A
donkey_milk_2	donkey12	Healthy	Female	45	iTRAQ	N/A	N/A	N/A
donkey_milk_3	donkey13	Healthy	Female	70	iTRAQ	N/A	N/A	N/A
donkey_milk_4	donkey14	Healthy	Female	62	iTRAQ	N/A	N/A	N/A
donkey_milk_5	donkey15	Healthy	Female	49	iTRAQ	N/A	N/A	N/A
donkey_milk_6	donkey16	Healthy	Female	85	iTRAQ	N/A	N/A	N/A
donkey_milk_7	donkey17	Healthy	Female	84	iTRAQ	N/A	N/A	N/A
donkey_milk_8	donkey18	Healthy	Female	51	iTRAQ	N/A	N/A	N/A

## Sheet: Table. S2
Table. S2 Annotation of novel genes compared with NR, SwissProt, eggNOG, KEGG, and Pfam databases.
Novel_gene	NR_sequnce_ID	NR_annotation	Swiss_sequnce_ID	Swiss_annotation	ortholog	taxonomic	protein	GO	EC	KO	Pathway	COG	eggNOG_description	KEGG	KEGG_definition	Pfam_target_name	Pfam_accession	Pfam_description
MSTRG.10002			O00370.1	RecName: Full=LINE-1 retrotransposable element ORF2 protein; Short=ORF2p; Includes: RecName: Full=Reverse transcriptase; Includes: RecName: Full=Endonuclease [Homo sapiens]	9940.ENSOARP00000001217	Cetartiodactyla						S	Endonuclease-reverse transcriptase
MSTRG.10003	WP_200879329.1	reverse transcriptase family protein, partial [Microvirga sp. BSC39]	O00370.1	RecName: Full=LINE-1 retrotransposable element ORF2 protein; Short=ORF2p; Includes: RecName: Full=Reverse transcriptase; Includes: RecName: Full=Endonuclease [Homo sapiens]	9940.ENSOARP00000000036	Cetartiodactyla						S	Endonuclease-reverse transcriptase			RNase_PH_C	PF03725.17	3' exoribonuclease family, domain 2
MSTRG.10034			P11369.2	RecName: Full=LINE-1 retrotransposable element ORF2 protein; Short=ORF2p; AltName: Full=Long interspersed element-1; Short=L1; AltName: Full=Retrovirus-related Pol polyprotein LINE-1; Includes: RecName: Full=Reverse transcriptase; Includes: RecName: Full=Endonuclease [Mus musculus]	9940.ENSOARP00000000036	Cetartiodactyla						S	Endonuclease-reverse transcriptase
MSTRG.10052					9940.ENSOARP00000001217	Cetartiodactyla						S	Endonuclease-reverse transcriptase
MSTRG.10059					10029.XP_007632138.1	Rodentia	PELI1	GO:0000209,GO:0001817,GO:0001819,GO:0002237,GO:0002376,GO:0002682,GO:0002683,GO:0002684,GO:0002694,GO:0002695,GO:0002696,GO:0003674,GO:0003824,GO:0004672,GO:0004674,GO:0004842,GO:0005575,GO:0005622,GO:0005623,GO:0005634,GO:0005737,GO:0005829,GO:0006355,GO:0006464,GO:0006468,GO:0006793,GO:0006796,GO:0006807,GO:0006955,GO:0007154,GO:0007162,GO:0007165,GO:0007166,GO:0008063,GO:0008150,GO:0008152,GO:…	2.3.2.27	ko:K11964		T	E3 ubiquitin-protein ligase pellino homolog 1	K11964	pellino [EC:2.3.2.27]
MSTRG.10060					10029.XP_007632138.1	Rodentia	PELI1	GO:0000209,GO:0001817,GO:0001819,GO:0002237,GO:0002376,GO:0002682,GO:0002683,GO:0002684,GO:0002694,GO:0002695,GO:0002696,GO:0003674,GO:0003824,GO:0004672,GO:0004674,GO:0004842,GO:0005575,GO:0005622,GO:0005623,GO:0005634,GO:0005737,GO:0005829,GO:0006355,GO:0006464,GO:0006468,GO:0006793,GO:0006796,GO:0006807,GO:0006955,GO:0007154,GO:0007162,GO:0007165,GO:0007166,GO:0008063,GO:0008150,GO:0008152,GO:…	2.3.2.27	ko:K11964		T	E3 ubiquitin-protein ligase pellino homolog 1	K11964	pellino [EC:2.3.2.27]
MSTRG.10068	GCA21802.1	hypothetical protein M6K219_2646 [Staphylococcus aureus]	O00370.1	RecName: Full=LINE-1 retrotransposable element ORF2 protein; Short=ORF2p; Includes: RecName: Full=Reverse transcriptase; Includes: RecName: Full=Endonuclease [Homo sapiens]	9940.ENSOARP00000001217	Cetartiodactyla						S	Endonuclease-reverse transcriptase			Exo_endo_phos_2	PF14529.8	Endonuclease-reverse transcriptase
MSTRG.10069	KAF6450471.1	hypothetical protein HJG59_008355 [Molossus molossus]
MSTRG.10073																Ras	PF00071.24	Ras family
MSTRG.10075					9940.ENSOARP00000008804	Cetartiodactyla						S	Endonuclease-reverse transcriptase
MSTRG.10106																F-box-like	PF12937.9	F-box-like
MSTRG.10115																Anth_Ig	PF05587.15	Anthrax receptor extracellular domain
MSTRG.10127																SNRNP27	PF08648.14	U4/U6.U5 small nuclear ribonucleoproteins
MSTRG.10211	AIE45854.1	ORF2 [synthetic construct]	O00370.1	RecName: Full=LINE-1 retrotransposable element ORF2 protein; Short=ORF2p; Includes: RecName: Full=Reverse transcriptase; Includes: RecName: Full=Endonuclease [Homo sapiens]	9940.ENSOARP00000001217	Cetartiodactyla						S	Endonuclease-reverse transcriptase
MSTRG.10218					9940.ENSOARP00000001217	Cetartiodactyla						S	Endonuclease-reverse transcriptase
MSTRG.10224			Q96MW7.1	RecName: Full=Tigger transposable element-derived protein 1 [Homo sapiens]	9612.ENSCAFP00000039016	Carnivora	TIGD1					BD	Tigger transposable
MSTRG.10314	AIE45854.1	ORF2 [synthetic construct]	P11369.2	RecName: Full=LINE-1 retrotransposable element ORF2 protein; Short=ORF2p; AltName: Full=Long interspersed element-1; Short=L1; AltName: Full=Retrovirus-related Pol polyprotein LINE-1; Includes: RecName: Full=Reverse transcriptase; Includes: RecName: Full=Endonuclease [Mus musculus]	9940.ENSOARP00000000036	Cetartiodactyla						S	Endonuclease-reverse transcriptase
MSTRG.10318	KAB0350889.1	hypothetical protein FD754_015746, partial [Muntiacus muntjak]	O00370.1	RecName: Full=LINE-1 retrotransposable element ORF2 protein; Short=ORF2p; Includes: RecName: Full=Reverse transcriptase; Includes: RecName: Full=Endonuclease [Homo sapiens]	9940.ENSOARP00000011671	Cetartiodactyla						S	Endonuclease-reverse transcriptase
MSTRG.10326																IL1	PF00340.21	Interleukin-1 / 18
MSTRG.10341																CX9C	PF16860.7	CHCH-CHCH-like Cx9C, IMS import disulfide relay-system,
MSTRG.1037					9940.ENSOARP00000000036	Cetartiodactyla						S	Endonuclease-reverse transcriptase
MSTRG.10385	WP_163598231.1	reverse transcriptase family protein [Moraxella catarrhalis]	O00370.1	RecName: Full=LINE-1 retrotransposable element ORF2 protein; Short=ORF2p; Includes: RecName: Full=Reverse transcriptase; Includes: RecName: Full=Endonuclease [Homo sapiens]	9940.ENSOARP00000006233	Cetartiodactyla						S	Endonuclease-reverse transcriptase
MSTRG.10392					9940.ENSOARP00000000036	Cetartiodactyla						S	Endonuclease-reverse transcriptase
MSTRG.10450	XP_017502036.2	lipoyltransferase 1, mitochondrial isoform X1 [Manis javanica]	Q9Y234.1	RecName: Full=Lipoyltransferase 1, mitochondrial; AltName: Full=Lipoate biosynthesis protein; AltName: Full=Lipoate-protein ligase; AltName: Full=Lipoyl ligase; Flags: Precursor [Homo sapiens]	9707.XP_004400183.1	Carnivora	LIPT1	GO:0003674,GO:0003824,GO:0005575,GO:0005622,GO:0005623,GO:0005737,GO:0005739,GO:0005759,GO:0006464,GO:0006629,GO:0006807,GO:0008150,GO:0008152,GO:0009249,GO:0009987,GO:0010467,GO:0016740,GO:0016746,GO:0016772,GO:0016779,GO:0016874,GO:0016879,GO:0016979,GO:0018065,GO:0018193,GO:0018205,GO:0019538,GO:0031974,GO:0034641,GO:0036211,GO:0043170,GO:0043226,GO:0043227,GO:0043229,GO:0043231,GO:0043233,GO:…		ko:K10105	ko00785,ko01100,map00785,map01100	H	Lipoyltransferase 1	K10105	lipoyltransferase 1
MSTRG.10460					9940.ENSOARP00000001217	Cetartiodactyla						S	Endonuclease-reverse transcriptase
MSTRG.10477	WP_117218283.1	endonuclease/exonuclease/phosphatase family protein [Staphylococcus aureus_x0001_GBZ48189.1 hypothetical protein M6K150_2664 ]	O00370.1	RecName: Full=LINE-1 retrotransposable element ORF2 protein; Short=ORF2p; Includes: RecName: Full=Reverse transcriptase; Includes: RecName: Full=Endonuclease [Homo sapiens]	9940.ENSOARP00000001217	Cetartiodactyla						S	Endonuclease-reverse transcriptase
MSTRG.10494					9940.ENSOARP00000011671	Cetartiodactyla						S	Endonuclease-reverse transcriptase
MSTRG.1053					9940.ENSOARP00000011671	Cetartiodactyla						S	Endonuclease-reverse transcriptase
MSTRG.10534					9940.ENSOARP00000000036	Cetartiodactyla						S	Endonuclease-reverse transcriptase
MSTRG.10542					9940.ENSOARP00000000036	Cetartiodactyla						S	Endonuclease-reverse transcriptase
MSTRG.10567	AIE45854.1	ORF2 [synthetic construct]	O00370.1	RecName: Full=LINE-1 retrotransposable element ORF2 protein; Short=ORF2p; Includes: RecName: Full=Reverse transcriptase; Includes: RecName: Full=Endonuclease [Homo sapiens]	9940.ENSOARP00000001217	Cetartiodactyla						S	Endonuclease-reverse transcriptase
MSTRG.10572																IBR	PF01485.23	IBR domain, a half RING-finger domain
MSTRG.10588	GBZ63274.1	hypothetical protein M6K162_2509 [Staphylococcus aureus]	O00370.1	RecName: Full=LINE-1 retrotransposable element ORF2 protein; Short=ORF2p; Includes: RecName: Full=Reverse transcriptase; Includes: RecName: Full=Endonuclease [Homo sapiens]	9940.ENSOARP00000000036	Cetartiodactyla						S	Endonuclease-reverse transcriptase
MSTRG.10593			O00370.1	RecName: Full=LINE-1 retrotransposable element ORF2 protein; Short=ORF2p; Includes: RecName: Full=Reverse transcriptase; Includes: RecName: Full=Endonuclease [Homo sapiens]	9940.ENSOARP00000001217	Cetartiodactyla						S	Endonuclease-reverse transcriptase
MSTRG.10632					9940.ENSOARP00000001217	Cetartiodactyla						S	Endonuclease-reverse transcriptase
MSTRG.10634	WP_163598231.1	reverse transcriptase family protein [Moraxella catarrhalis]	O00370.1	RecName: Full=LINE-1 retrotransposable element ORF2 protein; Short=ORF2p; Includes: RecName: Full=Reverse transcriptase; Includes: RecName: Full=Endonuclease [Homo sapiens]	9940.ENSOARP00000001217	Cetartiodactyla						S	Endonuclease-reverse transcriptase
MSTRG.10643	AAQ96270.1	LRRGT00057 [Rattus norvegicus]	O00370.1	RecName: Full=LINE-1 retrotransposable element ORF2 protein; Short=ORF2p; Includes: RecName: Full=Reverse transcriptase; Includes: RecName: Full=Endonuclease [Homo sapiens]	9940.ENSOARP00000001217	Cetartiodactyla						S	Endonuclease-reverse transcriptase
MSTRG.10676	WP_186330846.1	endonuclease/exonuclease/phosphatase family protein [Mycoplasma arginini]	O00370.1	RecName: Full=LINE-1 retrotransposable element ORF2 protein; Short=ORF2p; Includes: RecName: Full=Reverse transcriptase; Includes: RecName: Full=Endonuclease [Homo sapiens]	9940.ENSOARP00000000036	Cetartiodactyla						S	Endonuclease-reverse transcriptase
MSTRG.10711	KAF6450471.1	hypothetical protein HJG59_008355 [Molossus molossus]	O00370.1	RecName: Full=LINE-1 retrotransposable element ORF2 protein; Short=ORF2p; Includes: RecName: Full=Reverse transcriptase; Includes: RecName: Full=Endonuclease [Homo sapiens]	9940.ENSOARP00000001217	Cetartiodactyla						S	Endonuclease-reverse transcriptase
MSTRG.10765					9940.ENSOARP00000001217	Cetartiodactyla						S	Endonuclease-reverse transcriptase
MSTRG.10787					9940.ENSOARP00000001217	Cetartiodactyla						S	Endonuclease-reverse transcriptase
MSTRG.10789	WP_204281390.1	DUF1725 domain-containing protein [Moraxella catarrhalis]	P11369.2	RecName: Full=LINE-1 retrotransposable element ORF2 protein; Short=ORF2p; AltName: Full=Long interspersed element-1; Short=L1; AltName: Full=Retrovirus-related Pol polyprotein LINE-1; Includes: RecName: Full=Reverse transcriptase; Includes: RecName: Full=Endonuclease [Mus musculus]	9940.ENSOARP00000001217	Cetartiodactyla						S	Endonuclease-reverse transcriptase
MSTRG.10807	XP_014707347.1	PREDICTED: microtubule cross-linking factor 1 isoform X2 [Equus asinus]	Q9Y4B5.5	RecName: Full=Microtubule cross-linking factor 1; AltName: Full=Coiled-coil domain-containing protein 165; AltName: Full=PAR-1-interacting protein; AltName: Full=SOGA family member 2 [Homo sapiens]	9402.XP_006920187.1	Chiroptera	MTCL1	GO:0000226,GO:0000922,GO:0001578,GO:0003674,GO:0005488,GO:0005515,GO:0005575,GO:0005622,GO:0005623,GO:0005819,GO:0005856,GO:0005886,GO:0006996,GO:0007010,GO:0007017,GO:0007163,GO:0008017,GO:0008092,GO:0008150,GO:0009987,GO:0015630,GO:0015631,GO:0016020,GO:0016043,GO:0016324,GO:0016327,GO:0016328,GO:0030496,GO:0032386,GO:0032388,GO:0032879,GO:0032880,GO:0033157,GO:0035088,GO:0042802,GO:0042803,GO:…				S	Microtubule crosslinking factor 1			DUF4482	PF14818.8	Domain of unknown function (DUF4482)
MSTRG.10809	AIE45854.1	ORF2 [synthetic construct]	O00370.1	RecName: Full=LINE-1 retrotransposable element ORF2 protein; Short=ORF2p; Includes: RecName: Full=Reverse transcriptase; Includes: RecName: Full=Endonuclease [Homo sapiens]	9940.ENSOARP00000001217	Cetartiodactyla						S	Endonuclease-reverse transcriptase
MSTRG.10815	WP_163598231.1	reverse transcriptase family protein [Moraxella catarrhalis]	O00370.1	RecName: Full=LINE-1 retrotransposable element ORF2 protein; Short=ORF2p; Includes: RecName: Full=Reverse transcriptase; Includes: RecName: Full=Endonuclease [Homo sapiens]	9940.ENSOARP00000001217	Cetartiodactyla						S	Endonuclease-reverse transcriptase			Exo_endo_phos	PF03372.25	Endonuclease/Exonuclease/phosphatase family
MSTRG.10840					9940.ENSOARP00000001217	Cetartiodactyla						S	Endonuclease-reverse transcriptase
MSTRG.10858	AAA39398.2	ORF2 [Mus musculus domesticus]	P11369.2	RecName: Full=LINE-1 retrotransposable element ORF2 protein; Short=ORF2p; AltName: Full=Long interspersed element-1; Short=L1; AltName: Full=Retrovirus-related Pol polyprotein LINE-1; Includes: RecName: Full=Reverse transcriptase; Includes: RecName: Full=Endonuclease [Mus musculus]	9940.ENSOARP00000001217	Cetartiodactyla						S	Endonuclease-reverse transcriptase
MSTRG.10873	WP_200803187.1	hypothetical protein, partial [Chlamydia abortus]	O00370.1	RecName: Full=LINE-1 retrotransposable element ORF2 protein; Short=ORF2p; Includes: RecName: Full=Reverse transcriptase; Includes: RecName: Full=Endonuclease [Homo sapiens]	9940.ENSOARP00000001217	Cetartiodactyla						S	Endonuclease-reverse transcriptase
MSTRG.10912					9940.ENSOARP00000001217	Cetartiodactyla						S	Endonuclease-reverse transcriptase
MSTRG.10928	AIE45854.1	ORF2 [synthetic construct]	O00370.1	RecName: Full=LINE-1 retrotransposable element ORF2 protein; Short=ORF2p; Includes: RecName: Full=Reverse transcriptase; Includes: RecName: Full=Endonuclease [Homo sapiens]	9940.ENSOARP00000001217	Cetartiodactyla						S	Endonuclease-reverse transcriptase
MSTRG.10966	WP_112922478.1	endonuclease/exonuclease/phosphatase family protein [Escherichia coli]	P08548.1	RecName: Full=LINE-1 reverse transcriptase homolog [Nycticebus coucang]	9940.ENSOARP00000001217	Cetartiodactyla						S	Endonuclease-reverse transcriptase
MSTRG.10985														K17975	kinectin	Rib_recp_KP_reg	PF05104.14	Ribosome receptor lysine/proline rich region
MSTRG.10996	KAB0352107.1	hypothetical protein FD754_016964 [Muntiacus muntjak]	O00370.1	RecName: Full=LINE-1 retrotransposable element ORF2 protein; Short=ORF2p; Includes: RecName: Full=Reverse transcriptase; Includes: RecName: Full=Endonuclease [Homo sapiens]	9940.ENSOARP00000001217	Cetartiodactyla						S	Endonuclease-reverse transcriptase
MSTRG.11015																MAS20	PF02064.17	MAS20 protein import receptor
MSTRG.11017																zf-Tim10_DDP	PF02953.17	Tim10/DDP family zinc finger
MSTRG.11051					9940.ENSOARP00000001217	Cetartiodactyla						S	Endonuclease-reverse transcriptase
MSTRG.11065					9940.ENSOARP00000001217	Cetartiodactyla						S	Endonuclease-reverse transcriptase
MSTRG.11101	GGW88126.1	hypothetical protein GCM10010320_81800 [Streptomyces caelestis]	O00370.1	RecName: Full=LINE-1 retrotransposable element ORF2 protein; Short=ORF2p; Includes: RecName: Full=Reverse transcriptase; Includes: RecName: Full=Endonuclease [Homo sapiens]	9668.ENSMPUP00000018993	Carnivora
MSTRG.11106					9940.ENSOARP00000000036	Cetartiodactyla						S	Endonuclease-reverse transcriptase
MSTRG.11166	XP_026967439.1	disintegrin and metalloproteinase domain-containing protein 20-like [Lagenorhynchus obliquidens]			9767.XP_007184617.1	Cetartiodactyla	Adam4					O	Disintegrin and metalloproteinase domain-containing protein	K08609	disintegrin and metalloproteinase domain-containing protein 20 [EC:3.4.24.-]
MSTRG.11167	XP_037840113.1	disintegrin and metalloproteinase domain-containing protein 20 [Chlorocebus sabaeus]	O43506.2	RecName: Full=Disintegrin and metalloproteinase domain-containing protein 20; Short=ADAM 20; Flags: Precursor [Homo sapiens]	9646.ENSAMEP00000020880	Carnivora	ADAM20	GO:0000003,GO:0003674,GO:0003824,GO:0005575,GO:0005623,GO:0005886,GO:0006508,GO:0006807,GO:0007338,GO:0007339,GO:0008037,GO:0008150,GO:0008152,GO:0008233,GO:0008237,GO:0009566,GO:0009987,GO:0009988,GO:0016020,GO:0016787,GO:0019538,GO:0019953,GO:0022414,GO:0035036,GO:0043170,GO:0044238,GO:0044464,GO:0044703,GO:0051704,GO:0070011,GO:0071704,GO:0071944,GO:0140096,GO:1901564		ko:K08609,ko:K08610		O	ADAM metallopeptidase domain 20	K08609	disintegrin and metalloproteinase domain-containing protein 20 [EC:3.4.24.-]	Reprolysin_2	PF13574.8	Metallo-peptidase family M12B Reprolysin-like
MSTRG.11171	XP_011945207.1	PREDICTED: disintegrin and metalloproteinase domain-containing protein 20 [Cercocebus atys]	O43506.2	RecName: Full=Disintegrin and metalloproteinase domain-containing protein 20; Short=ADAM 20; Flags: Precursor [Homo sapiens]	9646.ENSAMEP00000020880	Carnivora	ADAM20	GO:0000003,GO:0003674,GO:0003824,GO:0005575,GO:0005623,GO:0005886,GO:0006508,GO:0006807,GO:0007338,GO:0007339,GO:0008037,GO:0008150,GO:0008152,GO:0008233,GO:0008237,GO:0009566,GO:0009987,GO:0009988,GO:0016020,GO:0016787,GO:0019538,GO:0019953,GO:0022414,GO:0035036,GO:0043170,GO:0044238,GO:0044464,GO:0044703,GO:0051704,GO:0070011,GO:0071704,GO:0071944,GO:0140096,GO:1901564		ko:K08609,ko:K08610		O	ADAM metallopeptidase domain 20	K08609	disintegrin and metalloproteinase domain-containing protein 20 [EC:3.4.24.-]
MSTRG.11187														K17603	zinc finger FYVE domain-containing protein 1	FYVE	PF01363.23	FYVE zinc finger
MSTRG.11199					9940.ENSOARP00000006233	Cetartiodactyla						S	Endonuclease-reverse transcriptase	3 K01068	acyl-coenzyme A thioesterase 1/2/4 [EC:3.1.2.2]
MSTRG.11201					9940.ENSOARP00000006233	Cetartiodactyla						S	Endonuclease-reverse transcriptase	K01068	acyl-coenzyme A thioesterase 1/2/4 [EC:3.1.2.2]
MSTRG.1122																ETC_C1_NDUFA4	PF04800.14	ETC complex I subunit conserved region
MSTRG.11270					9940.ENSOARP00000006233	Cetartiodactyla						S	Endonuclease-reverse transcriptase
MSTRG.11323	KAB0342975.1	hypothetical protein FD754_019901 [Muntiacus muntjak]	P11369.2	RecName: Full=LINE-1 retrotransposable element ORF2 protein; Short=ORF2p; AltName: Full=Long interspersed element-1; Short=L1; AltName: Full=Retrovirus-related Pol polyprotein LINE-1; Includes: RecName: Full=Reverse transcriptase; Includes: RecName: Full=Endonuclease [Mus musculus]	9940.ENSOARP00000001217	Cetartiodactyla						S	Endonuclease-reverse transcriptase
MSTRG.11331					9940.ENSOARP00000001217	Cetartiodactyla						S	Endonuclease-reverse transcriptase
MSTRG.11333					9940.ENSOARP00000001217	Cetartiodactyla						S	Endonuclease-reverse transcriptase
MSTRG.11343			O00370.1	RecName: Full=LINE-1 retrotransposable element ORF2 protein; Short=ORF2p; Includes: RecName: Full=Reverse transcriptase; Includes: RecName: Full=Endonuclease [Homo sapiens]	9612.ENSCAFP00000036501	Carnivora				ko:K10175		S	Reverse transcriptase (RNA-dependent DNA polymerase)
MSTRG.11351					9940.ENSOARP00000011671	Cetartiodactyla						S	Endonuclease-reverse transcriptase
MSTRG.11386	WP_204281390.1	DUF1725 domain-containing protein [Moraxella catarrhalis]			9940.ENSOARP00000000036	Cetartiodactyla						S	Endonuclease-reverse transcriptase
MSTRG.11417																DUF4617	PF15395.8	Domain of unknown function (DUF4617)
MSTRG.11423	AIE45854.1	ORF2 [synthetic construct]	O00370.1	RecName: Full=LINE-1 retrotransposable element ORF2 protein; Short=ORF2p; Includes: RecName: Full=Reverse transcriptase; Includes: RecName: Full=Endonuclease [Homo sapiens]	9668.ENSMPUP00000018993	Carnivora
MSTRG.11487	KAF5914285.1	hypothetical protein HPG69_000082 [Diceros bicornis minor]	Q9C0K0.1	RecName: Full=B-cell lymphoma/leukemia 11B; Short=BCL-11B; AltName: Full=B-cell CLL/lymphoma 11B; AltName: Full=COUP-TF-interacting protein 2; AltName: Full=Radiation-induced tumor suppressor gene 1 protein; Short=hRit1 [Homo sapiens]										K22046	B-cell lymphoma/leukemia 11B
MSTRG.11527					9940.ENSOARP00000011671	Cetartiodactyla						S	Endonuclease-reverse transcriptase
MSTRG.11564					9940.ENSOARP00000001217	Cetartiodactyla						S	Endonuclease-reverse transcriptase
MSTRG.11648					9940.ENSOARP00000001217	Cetartiodactyla						S	Endonuclease-reverse transcriptase
MSTRG.11649					9940.ENSOARP00000000036	Cetartiodactyla						S	Endonuclease-reverse transcriptase
MSTRG.11655					9940.ENSOARP00000001217	Cetartiodactyla						S	Endonuclease-reverse transcriptase
MSTRG.11656					9940.ENSOARP00000001217	Cetartiodactyla						S	Endonuclease-reverse transcriptase
MSTRG.1167	AIE45854.1	ORF2 [synthetic construct]	O00370.1	RecName: Full=LINE-1 retrotransposable element ORF2 protein; Short=ORF2p; Includes: RecName: Full=Reverse transcriptase; Includes: RecName: Full=Endonuclease [Homo sapiens]	9940.ENSOARP00000001217	Cetartiodactyla						S	Endonuclease-reverse transcriptase
MSTRG.11686	AIE45854.1	ORF2 [synthetic construct]	O00370.1	RecName: Full=LINE-1 retrotransposable element ORF2 protein; Short=ORF2p; Includes: RecName: Full=Reverse transcriptase; Includes: RecName: Full=Endonuclease [Homo sapiens]	9940.ENSOARP00000001217	Cetartiodactyla						S	Endonuclease-reverse transcriptase
MSTRG.11722	WP_117218283.1	endonuclease/exonuclease/phosphatase family protein [Staphylococcus aureus_x0001_GBZ48189.1 hypothetical protein M6K150_2664 ]	O00370.1	RecName: Full=LINE-1 retrotransposable element ORF2 protein; Short=ORF2p; Includes: RecName: Full=Reverse transcriptase; Includes: RecName: Full=Endonuclease [Homo sapiens]	9940.ENSOARP00000001217	Cetartiodactyla						S	Endonuclease-reverse transcriptase
MSTRG.11725	WP_117203956.1	endonuclease/exonuclease/phosphatase family protein [Staphylococcus aureus]	O00370.1	RecName: Full=LINE-1 retrotransposable element ORF2 protein; Short=ORF2p; Includes: RecName: Full=Reverse transcriptase; Includes: RecName: Full=Endonuclease [Homo sapiens]	9940.ENSOARP00000007153	Cetartiodactyla						S	Endonuclease-reverse transcriptase
MSTRG.11753	XP_012870395.1	PREDICTED: kelch-like protein 14 [Dipodomys ordii]	Q69ZK5.2	RecName: Full=Kelch-like protein 14; AltName: Full=Protein interactor of Torsin-1A; Short=Printor; Short=Protein interactor of torsinA [Mus musculus]	10141.ENSCPOP00000000706	Rodentia	KLHL14	GO:0000151,GO:0005575,GO:0005622,GO:0005623,GO:0005737,GO:0005783,GO:0005829,GO:0005856,GO:0012505,GO:0015629,GO:0016234,GO:0016235,GO:0031461,GO:0031463,GO:0032991,GO:0036477,GO:0042995,GO:0043005,GO:0043025,GO:0043226,GO:0043227,GO:0043228,GO:0043229,GO:0043231,GO:0043232,GO:0044297,GO:0044424,GO:0044444,GO:0044464,GO:0097458,GO:0120025,GO:1902494,GO:1990234		ko:K10451		T	Kelch-like protein 14	K10451	kelch-like protein 14
MSTRG.11784	XP_008527614.1	PREDICTED: molybdenum cofactor sulfurase [Equus przewalskii]
MSTRG.11818					9940.ENSOARP00000001217	Cetartiodactyla						S	Endonuclease-reverse transcriptase
MSTRG.11833	ABR01162.1	endonuclease/reverse transcriptase [Sus scrofa]	O00370.1	RecName: Full=LINE-1 retrotransposable element ORF2 protein; Short=ORF2p; Includes: RecName: Full=Reverse transcriptase; Includes: RecName: Full=Endonuclease [Homo sapiens]	9940.ENSOARP00000001217	Cetartiodactyla						S	Endonuclease-reverse transcriptase
MSTRG.11889					9940.ENSOARP00000000036	Cetartiodactyla						S	Endonuclease-reverse transcriptase
MSTRG.11892					9940.ENSOARP00000001217	Cetartiodactyla						S	Endonuclease-reverse transcriptase
MSTRG.11894					9940.ENSOARP00000001217	Cetartiodactyla						S	Endonuclease-reverse transcriptase
MSTRG.11916					9940.ENSOARP00000011671	Cetartiodactyla						S	Endonuclease-reverse transcriptase
MSTRG.11927																CIDE-N	PF02017.17	CIDE-N domain
MSTRG.1193	GBY84120.1	hypothetical protein M6K094_2572 [Staphylococcus aureus]	O00370.1	RecName: Full=LINE-1 retrotransposable element ORF2 protein; Short=ORF2p; Includes: RecName: Full=Reverse transcriptase; Includes: RecName: Full=Endonuclease [Homo sapiens]	9940.ENSOARP00000001217	Cetartiodactyla						S	Endonuclease-reverse transcriptase
MSTRG.11948																PMAIP1	PF15150.8	Phorbol-12-myristate-13-acetate-induced
MSTRG.11949	WP_183075694.1	endonuclease/exonuclease/phosphatase family protein [Mycobacterium tuberculosis]			9940.ENSOARP00000000036	Cetartiodactyla						S	Endonuclease-reverse transcriptase
MSTRG.11974					9940.ENSOARP00000011671	Cetartiodactyla						S	Endonuclease-reverse transcriptase
MSTRG.11979					9940.ENSOARP00000001217	Cetartiodactyla						S	Endonuclease-reverse transcriptase
MSTRG.1198	GBX15444.1	hypothetical protein M6C025_2581 [Staphylococcus aureus]	P08548.1	RecName: Full=LINE-1 reverse transcriptase homolog [Nycticebus coucang]	9940.ENSOARP00000001217	Cetartiodactyla						S	Endonuclease-reverse transcriptase
MSTRG.11984					9940.ENSOARP00000001217	Cetartiodactyla						S	Endonuclease-reverse transcriptase
MSTRG.12007	WP_117218283.1	endonuclease/exonuclease/phosphatase family protein [Staphylococcus aureus_x0001_GBZ48189.1 hypothetical protein M6K150_2664 ]	O00370.1	RecName: Full=LINE-1 retrotransposable element ORF2 protein; Short=ORF2p; Includes: RecName: Full=Reverse transcriptase; Includes: RecName: Full=Endonuclease [Homo sapiens]	9940.ENSOARP00000007153	Cetartiodactyla						S	Endonuclease-reverse transcriptase
MSTRG.12043	KAB0350889.1	hypothetical protein FD754_015746, partial [Muntiacus muntjak]	O00370.1	RecName: Full=LINE-1 retrotransposable element ORF2 protein; Short=ORF2p; Includes: RecName: Full=Reverse transcriptase; Includes: RecName: Full=Endonuclease [Homo sapiens]	9940.ENSOARP00000001217	Cetartiodactyla						S	Endonuclease-reverse transcriptase
MSTRG.12047					9940.ENSOARP00000000036	Cetartiodactyla						S	Endonuclease-reverse transcriptase
MSTRG.12059			O00370.1	RecName: Full=LINE-1 retrotransposable element ORF2 protein; Short=ORF2p; Includes: RecName: Full=Reverse transcriptase; Includes: RecName: Full=Endonuclease [Homo sapiens]	9940.ENSOARP00000001217	Cetartiodactyla						S	Endonuclease-reverse transcriptase			FXa_inhibition	PF14670.8	Coagulation Factor Xa inhibitory site
MSTRG.12060					9940.ENSOARP00000011671	Cetartiodactyla						S	Endonuclease-reverse transcriptase
MSTRG.12062																MANEC	PF07502.16	MANEC domain
MSTRG.12090					9940.ENSOARP00000001217	Cetartiodactyla						S	Endonuclease-reverse transcriptase
MSTRG.12104	KAB0350889.1	hypothetical protein FD754_015746, partial [Muntiacus muntjak]	O00370.1	RecName: Full=LINE-1 retrotransposable element ORF2 protein; Short=ORF2p; Includes: RecName: Full=Reverse transcriptase; Includes: RecName: Full=Endonuclease [Homo sapiens]	9940.ENSOARP00000000036	Cetartiodactyla						S	Endonuclease-reverse transcriptase			MAPEG	PF01124.20	MAPEG family
MSTRG.12106					9940.ENSOARP00000001217	Cetartiodactyla						S	Endonuclease-reverse transcriptase
MSTRG.12113	KAB0350889.1	hypothetical protein FD754_015746, partial [Muntiacus muntjak]	O00370.1	RecName: Full=LINE-1 retrotransposable element ORF2 protein; Short=ORF2p; Includes: RecName: Full=Reverse transcriptase; Includes: RecName: Full=Endonuclease [Homo sapiens]	9940.ENSOARP00000011671	Cetartiodactyla						S	Endonuclease-reverse transcriptase
MSTRG.12122																Spexin	PF15171.8	Neuropeptide secretory protein family, NPQ, spexin
MSTRG.12155																Casc1_N	PF15927.7	Cancer susceptibility candidate 1 N-terminus
MSTRG.12156																Complex1_LYR	PF05347.17	Complex 1 protein (LYR family)
MSTRG.12184					9940.ENSOARP00000011671	Cetartiodactyla						S	Endonuclease-reverse transcriptase
MSTRG.12186	AIE45854.1	ORF2 [synthetic construct]	O00370.1	RecName: Full=LINE-1 retrotransposable element ORF2 protein; Short=ORF2p; Includes: RecName: Full=Reverse transcriptase; Includes: RecName: Full=Endonuclease [Homo sapiens]	9940.ENSOARP00000000036	Cetartiodactyla						S	Endonuclease-reverse transcriptase			NAD_binding_4	PF07993.14	Male sterility protein
MSTRG.1221	AIE45854.1	ORF2 [synthetic construct]	O00370.1	RecName: Full=LINE-1 retrotransposable element ORF2 protein; Short=ORF2p; Includes: RecName: Full=Reverse transcriptase; Includes: RecName: Full=Endonuclease [Homo sapiens]	9940.ENSOARP00000001217	Cetartiodactyla						S	Endonuclease-reverse transcriptase
MSTRG.1222	XP_014683097.1	PREDICTED: uncharacterized protein LOC106822424 [Equus asinus]														IN_DBD_C	PF00552.23	Integrase DNA binding domain
MSTRG.12224					9940.ENSOARP00000011671	Cetartiodactyla						S	Endonuclease-reverse transcriptase
MSTRG.1224			P08548.1	RecName: Full=LINE-1 reverse transcriptase homolog [Nycticebus coucang]	9940.ENSOARP00000001217	Cetartiodactyla						S	Endonuclease-reverse transcriptase
MSTRG.1226					9940.ENSOARP00000011671	Cetartiodactyla						S	Endonuclease-reverse transcriptase
MSTRG.12299					9940.ENSOARP00000001217	Cetartiodactyla						S	Endonuclease-reverse transcriptase			mit_SMPDase	PF14724.8	Mitochondrial-associated sphingomyelin phosphodiesterase
MSTRG.1235																TSP1_ADAMTS	PF19030.2	Thrombospondin type 1 domain
MSTRG.12388																RhoGAP	PF00620.29	RhoGAP domain
MSTRG.12398			O00370.1	RecName: Full=LINE-1 retrotransposable element ORF2 protein; Short=ORF2p; Includes: RecName: Full=Reverse transcriptase; Includes: RecName: Full=Endonuclease [Homo sapiens]	9940.ENSOARP00000000036	Cetartiodactyla						S	Endonuclease-reverse transcriptase
MSTRG.12408	AIE45854.1	ORF2 [synthetic construct]			9940.ENSOARP00000001217	Cetartiodactyla						S	Endonuclease-reverse transcriptase
MSTRG.12410			O00370.1	RecName: Full=LINE-1 retrotransposable element ORF2 protein; Short=ORF2p; Includes: RecName: Full=Reverse transcriptase; Includes: RecName: Full=Endonuclease [Homo sapiens]	9940.ENSOARP00000001217	Cetartiodactyla						S	Endonuclease-reverse transcriptase
MSTRG.12423	KAB0348100.1	hypothetical protein FD754_012957 [Muntiacus muntjak]	O00370.1	RecName: Full=LINE-1 retrotransposable element ORF2 protein; Short=ORF2p; Includes: RecName: Full=Reverse transcriptase; Includes: RecName: Full=Endonuclease [Homo sapiens]	10116.ENSRNOP00000065391	Euarchontoglires						S	Reverse transcriptase (RNA-dependent DNA polymerase)
MSTRG.12472																PS_Dcarbxylase	PF02666.17	Phosphatidylserine decarboxylase
MSTRG.125																SSB	PF00436.27	Single-strand binding protein family
MSTRG.12520					9940.ENSOARP00000001217	Cetartiodactyla						S	Endonuclease-reverse transcriptase
MSTRG.12573														K01021	protein-tyrosine sulfotransferase [EC:2.8.2.20]
MSTRG.12595																DUF5541	PF17695.3	Family of unknown function (DUF5541)
MSTRG.12599																MOZART2	PF12926.9	Mitotic-spindle organizing gamma-tubulin ring associated
MSTRG.12680	KAF4013015.1	hypothetical protein G4228_004600 [Cervus hanglu yarkandensis]			9940.ENSOARP00000001217	Cetartiodactyla						S	Endonuclease-reverse transcriptase
MSTRG.12682					9940.ENSOARP00000001217	Cetartiodactyla						S	Endonuclease-reverse transcriptase
MSTRG.12690																MLVIN_C	PF18697.3	Murine leukemia virus (MLV) integrase (IN) C-terminal domain
MSTRG.12741																Harakiri	PF15196.8	Activator of apoptosis harakiri
MSTRG.12827	XP_024422447.1	disintegrin and metalloproteinase domain-containing protein 1-like [Desmodus rotundus]	Q60813.3	RecName: Full=Disintegrin and metalloproteinase domain-containing protein 1a; Short=ADAM 1a; AltName: Full=Fertilin subunit alpha-a; Flags: Precursor [Mus musculus]	9767.XP_007171304.1	Cetartiodactyla	Adam1b	GO:0000003,GO:0003674,GO:0003824,GO:0005575,GO:0006508,GO:0006807,GO:0007276,GO:0007283,GO:0007338,GO:0007339,GO:0007342,GO:0008037,GO:0008150,GO:0008152,GO:0008233,GO:0008237,GO:0009566,GO:0009987,GO:0009988,GO:0016020,GO:0016021,GO:0016043,GO:0016787,GO:0019538,GO:0019953,GO:0022412,GO:0022414,GO:0031224,GO:0032501,GO:0032504,GO:0035036,GO:0043170,GO:0044238,GO:0044425,GO:0044703,GO:0045026,GO:…		ko:K08607		O	Disintegrin and metalloproteinase domain-containing protein 1a-like	K08607	disintegrin and metalloproteinase domain-containing protein 1 [EC:3.4.24.-]
MSTRG.12828	XP_023503907.1	disintegrin and metalloproteinase domain-containing protein 1a-like [Equus caballus]	Q60813.3	RecName: Full=Disintegrin and metalloproteinase domain-containing protein 1a; Short=ADAM 1a; AltName: Full=Fertilin subunit alpha-a; Flags: Precursor [Mus musculus]	9707.XP_004410434.1	Carnivora	Adam1b	GO:0000003,GO:0003674,GO:0003824,GO:0005575,GO:0006508,GO:0006807,GO:0007276,GO:0007283,GO:0007338,GO:0007339,GO:0007342,GO:0008037,GO:0008150,GO:0008152,GO:0008233,GO:0008237,GO:0009566,GO:0009987,GO:0009988,GO:0016020,GO:0016021,GO:0016043,GO:0016787,GO:0019538,GO:0019953,GO:0022412,GO:0022414,GO:0031224,GO:0032501,GO:0032504,GO:0035036,GO:0043170,GO:0044238,GO:0044425,GO:0044703,GO:0045026,GO:…		ko:K08607		O	ADAM Cysteine-Rich Domain	K08607	disintegrin and metalloproteinase domain-containing protein 1 [EC:3.4.24.-]
MSTRG.1285	prf||1207289A	[Homo sapiens]	O00370.1	RecName: Full=LINE-1 retrotransposable element ORF2 protein; Short=ORF2p; Includes: RecName: Full=Reverse transcriptase; Includes: RecName: Full=Endonuclease [Homo sapiens]	9940.ENSOARP00000001217	Cetartiodactyla						S	Endonuclease-reverse transcriptase
MSTRG.12904																RF-1	PF00472.22	RF-1 domain
MSTRG.12926	OSS12043.1	hypothetical protein BV335_05487 [Pseudomonas syringae pv. actinidiae]	O00370.1	RecName: Full=LINE-1 retrotransposable element ORF2 protein; Short=ORF2p; Includes: RecName: Full=Reverse transcriptase; Includes: RecName: Full=Endonuclease [Homo sapiens]	9940.ENSOARP00000001217	Cetartiodactyla						S	Endonuclease-reverse transcriptase
MSTRG.12930	XP_033125179.1	polyubiquitin-C isoform X1 [Anneissia japonica]	P0CH28.1	RecName: Full=Polyubiquitin-C; Contains: RecName: Full=Ubiquitin-related; Contains: RecName: Full=Ubiquitin; Flags: Precursor [Bos taurus]	72004.XP_005898877.1	Cetartiodactyla	UBC	GO:0000122,GO:0000165,GO:0000187,GO:0000209,GO:0000715,GO:0000731,GO:0001666,GO:0001932,GO:0001934,GO:0002020,GO:0002218,GO:0002221,GO:0002224,GO:0002253,GO:0002376,GO:0002682,GO:0002684,GO:0002753,GO:0002755,GO:0002756,GO:0002757,GO:0002758,GO:0002764,GO:0003674,GO:0005488,GO:0005515,GO:0005575,GO:0005622,GO:0005623,GO:0005634,GO:0005654,GO:0005737,GO:0005739,GO:0005740,GO:0005741,GO:0005768,GO:…		ko:K04551,ko:K08770	ko03320,ko04137,ko04144,ko05012,ko05167,map03320,map04137,map04144,map05012,map05167	J	protein tag	K08770	ubiquitin C	DUF2407	PF10302.11	DUF2407 ubiquitin-like domain
MSTRG.12931			P0CH28.1	RecName: Full=Polyubiquitin-C; Contains: RecName: Full=Ubiquitin-related; Contains: RecName: Full=Ubiquitin; Flags: Precursor [Bos taurus]	118797.XP_007448710.1	Cetartiodactyla	UBC	GO:0000122,GO:0000165,GO:0000187,GO:0000209,GO:0000715,GO:0000731,GO:0001666,GO:0001932,GO:0001934,GO:0002020,GO:0002218,GO:0002221,GO:0002224,GO:0002253,GO:0002376,GO:0002682,GO:0002684,GO:0002753,GO:0002755,GO:0002756,GO:0002757,GO:0002758,GO:0002764,GO:0003674,GO:0005488,GO:0005515,GO:0005575,GO:0005622,GO:0005623,GO:0005634,GO:0005654,GO:0005737,GO:0005739,GO:0005740,GO:0005741,GO:0005768,GO:…		ko:K04551,ko:K08770	ko03320,ko04137,ko04144,ko05012,ko05167,map03320,map04137,map04144,map05012,map05167	O	Ubiquitin Exists either covalently attached to another protein, or free (unanchored). When covalently bound, it is conjugated to target proteins via an isopeptide bond either as a monomer (monoubiquitin), a polymer linked via different Lys residues of the ubiquitin (polyubiquitin chains) or a linear polymer linked via the initiator Met of the ubiquitin (linear polyubiquitin chains). Polyubiquitin…	K08770	ubiquitin C	CFAP298	PF11069.10	Cilia- and flagella-associated protein 298
MSTRG.12992																SNARE	PF05739.21	SNARE domain
MSTRG.13002	AIE45854.1	ORF2 [synthetic construct]			9940.ENSOARP00000011892	Mammalia				ko:K10175		K	Reverse transcriptase (RNA-dependent DNA polymerase)
MSTRG.13004					9940.ENSOARP00000001217	Cetartiodactyla						S	Endonuclease-reverse transcriptase
MSTRG.13042	XP_003985709.1	zinc finger protein 165 [Felis catus_x0001_XP_006931416.1 zinc finger protein 165 ]	P49910.1	RecName: Full=Zinc finger protein 165; AltName: Full=Cancer/testis antigen 53; Short=CT53; AltName: Full=LD65; AltName: Full=Zinc finger and SCAN domain-containing protein 7 [Homo sapiens]
MSTRG.13047					9940.ENSOARP00000007153	Cetartiodactyla						S	Endonuclease-reverse transcriptase
MSTRG.13073	XP_014697980.1	PREDICTED: SCAN domain-containing protein 3 [Equus asinus]	Q6R2W3.1	RecName: Full=SCAN domain-containing protein 3; AltName: Full=Transposon-derived Buster4 transposase-like protein; AltName: Full=Zinc finger BED domain-containing protein 9 [Homo sapiens]	9739.XP_004315585.1	Cetartiodactyla	ZBED9	GO:0000981,GO:0003674,GO:0003676,GO:0003677,GO:0003700,GO:0005488,GO:0005575,GO:0005622,GO:0005623,GO:0005634,GO:0005654,GO:0005737,GO:0006355,GO:0006357,GO:0008150,GO:0009889,GO:0010468,GO:0010556,GO:0019219,GO:0019222,GO:0031323,GO:0031326,GO:0031974,GO:0031981,GO:0043226,GO:0043227,GO:0043229,GO:0043231,GO:0043233,GO:0044422,GO:0044424,GO:0044428,GO:0044446,GO:0044464,GO:0050789,GO:0050794,GO:…				L	Zinc finger, BED-type containing 9	K24642	zinc finger BED domain-containing protein 5/7/8/9
MSTRG.13079					9685.ENSFCAP00000023983	Carnivora				ko:K04257	ko04740,map04740	T	Olfactory receptor
MSTRG.1309	XP_029774205.1	kelch-like protein 26 isoform X2 [Suricata suricatta]			61622.XP_010384967.1	Cercopithecoidea	KLHL26	GO:0000003,GO:0000151,GO:0003006,GO:0005575,GO:0005622,GO:0005623,GO:0005737,GO:0007275,GO:0007276,GO:0007281,GO:0007283,GO:0007286,GO:0007548,GO:0008150,GO:0008406,GO:0008584,GO:0009566,GO:0009987,GO:0019953,GO:0022412,GO:0022414,GO:0030154,GO:0031461,GO:0031463,GO:0032501,GO:0032502,GO:0032504,GO:0032991,GO:0044424,GO:0044464,GO:0044703,GO:0045137,GO:0046546,GO:0046661,GO:0048232,GO:0048468,GO:…		ko:K10463		T	Kelch-like	K10463	kelch-like protein 26
MSTRG.13105					9940.ENSOARP00000001217	Cetartiodactyla						S	Endonuclease-reverse transcriptase
MSTRG.13137			O00370.1	RecName: Full=LINE-1 retrotransposable element ORF2 protein; Short=ORF2p; Includes: RecName: Full=Reverse transcriptase; Includes: RecName: Full=Endonuclease [Homo sapiens]	9940.ENSOARP00000001217	Cetartiodactyla						S	Endonuclease-reverse transcriptase
MSTRG.13160																Activin_recp	PF01064.25	Activin types I and II receptor domain
MSTRG.13184																Mucin-like	PF16058.7	Mucin-like
MSTRG.13193	GBZ63274.1	hypothetical protein M6K162_2509 [Staphylococcus aureus]	O00370.1	RecName: Full=LINE-1 retrotransposable element ORF2 protein; Short=ORF2p; Includes: RecName: Full=Reverse transcriptase; Includes: RecName: Full=Endonuclease [Homo sapiens]	9940.ENSOARP00000007153	Cetartiodactyla						S	Endonuclease-reverse transcriptase
MSTRG.13194					9940.ENSOARP00000008804	Cetartiodactyla						S	Endonuclease-reverse transcriptase
MSTRG.13203	WP_117207181.1	endonuclease/exonuclease/phosphatase family protein [Staphylococcus aureus]	O00370.1	RecName: Full=LINE-1 retrotransposable element ORF2 protein; Short=ORF2p; Includes: RecName: Full=Reverse transcriptase; Includes: RecName: Full=Endonuclease [Homo sapiens]	9940.ENSOARP00000001217	Cetartiodactyla						S	Endonuclease-reverse transcriptase
MSTRG.13236					9940.ENSOARP00000001217	Cetartiodactyla						S	Endonuclease-reverse transcriptase
MSTRG.13243					9940.ENSOARP00000007153	Cetartiodactyla						S	Endonuclease-reverse transcriptase
MSTRG.13307					9940.ENSOARP00000007153	Cetartiodactyla						S	Endonuclease-reverse transcriptase
MSTRG.13377																CCDC-167	PF15188.8	Coiled-coil domain-containing protein 167
MSTRG.13414																Ribosomal_L44	PF00935.21	Ribosomal protein L44
MSTRG.13416	AIE45854.1	ORF2 [synthetic construct]	P11369.2	RecName: Full=LINE-1 retrotransposable element ORF2 protein; Short=ORF2p; AltName: Full=Long interspersed element-1; Short=L1; AltName: Full=Retrovirus-related Pol polyprotein LINE-1; Includes: RecName: Full=Reverse transcriptase; Includes: RecName: Full=Endonuclease [Mus musculus]	9668.ENSMPUP00000018993	Carnivora
MSTRG.13450	XP_027814998.1	uncharacterized protein C6orf132 homolog [Ovis aries]	Q5T0Z8.4	RecName: Full=Uncharacterized protein C6orf132 [Homo sapiens]	9707.XP_004408194.1	Carnivora	C6orf132					S	Chromosome 6 open reading frame 132
MSTRG.13451	XP_019840755.1	PREDICTED: uncharacterized protein C6orf132 homolog [Bos indicus]	Q5T0Z8.4	RecName: Full=Uncharacterized protein C6orf132 [Homo sapiens]	9707.XP_004408194.1	Carnivora	C6orf132					S	Chromosome 6 open reading frame 132
MSTRG.13535																Calcipressin	PF04847.14	Calcipressin
MSTRG.13556	CAD7681869.1	unnamed protein product [Nyctereutes procyonoides]	O00370.1	RecName: Full=LINE-1 retrotransposable element ORF2 protein; Short=ORF2p; Includes: RecName: Full=Reverse transcriptase; Includes: RecName: Full=Endonuclease [Homo sapiens]	9940.ENSOARP00000007153	Cetartiodactyla						S	Endonuclease-reverse transcriptase
MSTRG.13569					9940.ENSOARP00000001217	Cetartiodactyla						S	Endonuclease-reverse transcriptase
MSTRG.13570					9940.ENSOARP00000001217	Cetartiodactyla						S	Endonuclease-reverse transcriptase
MSTRG.13601					9940.ENSOARP00000001217	Cetartiodactyla						S	Endonuclease-reverse transcriptase
MSTRG.13609			Q9H511.1	RecName: Full=Kelch-like protein 31; AltName: Full=BTB and kelch domain-containing protein 6; AltName: Full=Kelch repeat and BTB domain-containing protein 1; AltName: Full=Kelch-like protein KLHL [Homo sapiens]	9713.XP_006749220.1	Carnivora	KLHL31	GO:0000151,GO:0005575,GO:0005622,GO:0005623,GO:0031461,GO:0031463,GO:0032991,GO:0044424,GO:0044464,GO:1902494,GO:1990234		ko:K10467		T	Kelch-like protein 31	K10467	kelch-like protein 31
MSTRG.13634	EFB26454.1	hypothetical protein PANDA_015611, partial [Ailuropoda melanoleuca]	Q92576.3	RecName: Full=PHD finger protein 3 [Homo sapiens]	9646.ENSAMEP00000002542	Carnivora	PHF3	GO:0007275,GO:0008150,GO:0032501,GO:0032502,GO:0048856				K	PHD finger protein 3			TFIIS_M	PF07500.16	Transcription factor S-II (TFIIS), central domain
MSTRG.13644					9940.ENSOARP00000011671	Cetartiodactyla						S	Endonuclease-reverse transcriptase	K04598	adhesion G protein-coupled receptor B3
MSTRG.13651	AIE45854.1	ORF2 [synthetic construct]	O00370.1	RecName: Full=LINE-1 retrotransposable element ORF2 protein; Short=ORF2p; Includes: RecName: Full=Reverse transcriptase; Includes: RecName: Full=Endonuclease [Homo sapiens]	9940.ENSOARP00000000036	Cetartiodactyla						S	Endonuclease-reverse transcriptase
MSTRG.13660																Glyco_transf_43	PF03360.18	Glycosyltransferase family 43
MSTRG.13661					9940.ENSOARP00000000036	Cetartiodactyla						S	Endonuclease-reverse transcriptase
MSTRG.13662					9940.ENSOARP00000000036	Cetartiodactyla						S	Endonuclease-reverse transcriptase
MSTRG.13673					185453.XP_006835803.1	Mammalia						S	DNA binding			LAP2alpha	PF11560.10	Lamina-associated polypeptide 2 alpha
MSTRG.13674	EAX04470.1	hCG42061 [Homo sapiens]	Q9HCI6.2	RecName: Full=E3 SUMO-protein ligase KIAA1586; AltName: Full=E3 SUMO-protein transferase KIAA1586 [Homo sapiens]	9707.XP_004402509.1	Carnivora	KIAA1586	GO:0003674,GO:0003824,GO:0006464,GO:0006807,GO:0008150,GO:0008152,GO:0009987,GO:0016740,GO:0016925,GO:0018193,GO:0018205,GO:0019538,GO:0019787,GO:0019789,GO:0032446,GO:0036211,GO:0043170,GO:0043412,GO:0044237,GO:0044238,GO:0044260,GO:0044267,GO:0061659,GO:0061665,GO:0070647,GO:0071704,GO:0140096,GO:1901564				S	deleted 1 base in 1 codon
MSTRG.13789					10029.XP_007629045.1	Rodentia						L	Reverse transcriptase (RNA-dependent DNA polymerase)
MSTRG.13806	XP_001495134.4	POM121-like protein 2 [Equus caballus]	Q96KW2.2	RecName: Full=POM121-like protein 2 [Homo sapiens]	9707.XP_004413693.1	Carnivora	POM121L2	GO:0003674,GO:0005048,GO:0005198,GO:0005488,GO:0006403,GO:0006405,GO:0006606,GO:0006810,GO:0006886,GO:0006913,GO:0008104,GO:0008139,GO:0008150,GO:0015031,GO:0015833,GO:0015931,GO:0017038,GO:0017056,GO:0033036,GO:0033218,GO:0033365,GO:0034504,GO:0034613,GO:0042277,GO:0042886,GO:0045184,GO:0046907,GO:0050657,GO:0050658,GO:0051168,GO:0051169,GO:0051170,GO:0051179,GO:0051234,GO:0051236,GO:0051641,GO:…		ko:K14316	ko03013,map03013	S	POM121 transmembrane nucleoporin-like 2	K14316	nuclear pore complex protein Nup121
MSTRG.13807	XP_001495134.4	POM121-like protein 2 [Equus caballus]	Q96KW2.2	RecName: Full=POM121-like protein 2 [Homo sapiens]	9707.XP_004413693.1	Carnivora	POM121L2	GO:0003674,GO:0005048,GO:0005198,GO:0005488,GO:0006403,GO:0006405,GO:0006606,GO:0006810,GO:0006886,GO:0006913,GO:0008104,GO:0008139,GO:0008150,GO:0015031,GO:0015833,GO:0015931,GO:0017038,GO:0017056,GO:0033036,GO:0033218,GO:0033365,GO:0034504,GO:0034613,GO:0042277,GO:0042886,GO:0045184,GO:0046907,GO:0050657,GO:0050658,GO:0051168,GO:0051169,GO:0051170,GO:0051179,GO:0051234,GO:0051236,GO:0051641,GO:…		ko:K14316	ko03013,map03013	S	POM121 transmembrane nucleoporin-like 2	K14316	nuclear pore complex protein Nup121
MSTRG.13835	KAB0354958.1	hypothetical protein FD755_022417 [Muntiacus reevesi]	P11369.2	RecName: Full=LINE-1 retrotransposable element ORF2 protein; Short=ORF2p; AltName: Full=Long interspersed element-1; Short=L1; AltName: Full=Retrovirus-related Pol polyprotein LINE-1; Includes: RecName: Full=Reverse transcriptase; Includes: RecName: Full=Endonuclease [Mus musculus]	9940.ENSOARP00000000036	Cetartiodactyla						S	Endonuclease-reverse transcriptase
MSTRG.13886	AIE45854.1	ORF2 [synthetic construct]	O00370.1	RecName: Full=LINE-1 retrotransposable element ORF2 protein; Short=ORF2p; Includes: RecName: Full=Reverse transcriptase; Includes: RecName: Full=Endonuclease [Homo sapiens]
MSTRG.13906	ELR59648.1	hypothetical protein M91_01704 [Bos mutus]	O00370.1	RecName: Full=LINE-1 retrotransposable element ORF2 protein; Short=ORF2p; Includes: RecName: Full=Reverse transcriptase; Includes: RecName: Full=Endonuclease [Homo sapiens]	9940.ENSOARP00000001217	Cetartiodactyla						S	Endonuclease-reverse transcriptase
MSTRG.13907					9940.ENSOARP00000001217	Cetartiodactyla						S	Endonuclease-reverse transcriptase
MSTRG.13939					9940.ENSOARP00000011671	Cetartiodactyla						S	Endonuclease-reverse transcriptase
MSTRG.13950			O00370.1	RecName: Full=LINE-1 retrotransposable element ORF2 protein; Short=ORF2p; Includes: RecName: Full=Reverse transcriptase; Includes: RecName: Full=Endonuclease [Homo sapiens]	9940.ENSOARP00000001217	Cetartiodactyla						S	Endonuclease-reverse transcriptase
MSTRG.13956	WP_204281390.1	DUF1725 domain-containing protein [Moraxella catarrhalis]	P08548.1	RecName: Full=LINE-1 reverse transcriptase homolog [Nycticebus coucang]	9612.ENSCAFP00000036501	Carnivora				ko:K10175		S	Reverse transcriptase (RNA-dependent DNA polymerase)
MSTRG.14000			O00370.1	RecName: Full=LINE-1 retrotransposable element ORF2 protein; Short=ORF2p; Includes: RecName: Full=Reverse transcriptase; Includes: RecName: Full=Endonuclease [Homo sapiens]	9940.ENSOARP00000001217	Cetartiodactyla						S	Endonuclease-reverse transcriptase
MSTRG.14008	XP_014699318.1	PREDICTED: solute carrier family 46 member 3 isoform X1 [Equus asinus_x0001_XP_014699319.1 PREDICTED: solute carrier family 46 member 3 isoform X1 ]
MSTRG.14010	XP_014699318.1	PREDICTED: solute carrier family 46 member 3 isoform X1 [Equus asinus_x0001_XP_014699319.1 PREDICTED: solute carrier family 46 member 3 isoform X1 ]														MFS_1	PF07690.18	Major Facilitator Superfamily
MSTRG.1405																Complex1_LYR_2	PF13233.8	Complex1_LYR-like
MSTRG.14052					9940.ENSOARP00000006233	Cetartiodactyla						S	Endonuclease-reverse transcriptase
MSTRG.1407			O00370.1	RecName: Full=LINE-1 retrotransposable element ORF2 protein; Short=ORF2p; Includes: RecName: Full=Reverse transcriptase; Includes: RecName: Full=Endonuclease [Homo sapiens]	9612.ENSCAFP00000036501	Carnivora				ko:K10175		S	Reverse transcriptase (RNA-dependent DNA polymerase)
MSTRG.14104					9940.ENSOARP00000001217	Cetartiodactyla						S	Endonuclease-reverse transcriptase
MSTRG.14114					9940.ENSOARP00000001217	Cetartiodactyla						S	Endonuclease-reverse transcriptase
MSTRG.14120					9940.ENSOARP00000001217	Cetartiodactyla						S	Endonuclease-reverse transcriptase
MSTRG.14175	XP_004428498.2	PREDICTED: LOW QUALITY PROTEIN: zinc finger protein 879 [Ceratotherium simum simum]	B4DU55.2	RecName: Full=Zinc finger protein 879 [Homo sapiens]										3 K09228	KRAB domain-containing zinc finger protein	Zn-ribbon_8	PF09723.12	Zinc ribbon domain
MSTRG.14187																RED_C	PF07807.13	RED-like protein C-terminal region
MSTRG.14201	ELR49619.1	Zinc finger protein 354A, partial [Bos mutus]	O60765.2	RecName: Full=Zinc finger protein 354A; AltName: Full=Transcription factor 17; Short=TCF-17; AltName: Full=Zinc finger protein eZNF [Homo sapiens]										K09228	KRAB domain-containing zinc finger protein
MSTRG.14282	XP_035976242.1	cytoplasmic polyadenylation element-binding protein 4-like [Halichoerus grypus]	Q17RY0.1	RecName: Full=Cytoplasmic polyadenylation element-binding protein 4; Short=CPE-BP4; Short=CPE-binding protein 4; Short=hCPEB-4 [Homo sapiens]												RRM_7	PF16367.7	RNA recognition motif
MSTRG.14324																NPM1-C	PF16276.7	Nucleophosmin C-terminal domain
MSTRG.14358					9940.ENSOARP00000006233	Cetartiodactyla						S	Endonuclease-reverse transcriptase
MSTRG.14362																Neur_chan_memb	PF02932.18	Neurotransmitter-gated ion-channel transmembrane region
MSTRG.14373	XP_006073515.1	protein ZBED8 isoform X1 [Bubalus bubalis]	Q8IZ13.1	RecName: Full=Protein ZBED8; AltName: Full=Transposon-derived Buster3 transposase-like protein; AltName: Full=Zinc finger BED domain-containing protein 8 [Homo sapiens]	89462.XP_006073514.1	Cetartiodactyla	ZBED8	GO:0000981,GO:0003674,GO:0003676,GO:0003677,GO:0003700,GO:0005488,GO:0005575,GO:0005622,GO:0005623,GO:0005634,GO:0005654,GO:0005737,GO:0006355,GO:0006357,GO:0008150,GO:0009889,GO:0010468,GO:0010556,GO:0019219,GO:0019222,GO:0031323,GO:0031326,GO:0031974,GO:0031981,GO:0043226,GO:0043227,GO:0043229,GO:0043231,GO:0043233,GO:0044422,GO:0044424,GO:0044428,GO:0044446,GO:0044464,GO:0050789,GO:0050794,GO:…				S	Zinc finger, BED-type containing 8	K24642	zinc finger BED domain-containing protein 5/7/8/9
MSTRG.14386					9940.ENSOARP00000001217	Cetartiodactyla						S	Endonuclease-reverse transcriptase
MSTRG.14391					9940.ENSOARP00000007153	Cetartiodactyla						S	Endonuclease-reverse transcriptase
MSTRG.14474	GCA21802.1	hypothetical protein M6K219_2646 [Staphylococcus aureus]	O00370.1	RecName: Full=LINE-1 retrotransposable element ORF2 protein; Short=ORF2p; Includes: RecName: Full=Reverse transcriptase; Includes: RecName: Full=Endonuclease [Homo sapiens]	9940.ENSOARP00000001217	Cetartiodactyla						S	Endonuclease-reverse transcriptase
MSTRG.14504	XP_008013156.2	tigger transposable element-derived protein 6 isoform X1 [Chlorocebus sabaeus]	Q17RP2.2	RecName: Full=Tigger transposable element-derived protein 6 [Homo sapiens]	9402.XP_006906452.1	Mammalia	TIGD6	GO:0005575,GO:0005622,GO:0005623,GO:0005634,GO:0043226,GO:0043227,GO:0043229,GO:0043231,GO:0044424,GO:0044464				BD	tigger transposable element derived 6
MSTRG.14529					9940.ENSOARP00000001217	Cetartiodactyla						S	Endonuclease-reverse transcriptase
MSTRG.14542																DUF1242	PF06842.14	Protein of unknown function (DUF1242)
MSTRG.14553					9940.ENSOARP00000006233	Cetartiodactyla						S	Endonuclease-reverse transcriptase			SSDP	PF04503.15	Single-stranded DNA binding protein, SSDP
MSTRG.14555	GBY84120.1	hypothetical protein M6K094_2572 [Staphylococcus aureus]	O00370.1	RecName: Full=LINE-1 retrotransposable element ORF2 protein; Short=ORF2p; Includes: RecName: Full=Reverse transcriptase; Includes: RecName: Full=Endonuclease [Homo sapiens]	9940.ENSOARP00000000036	Cetartiodactyla						S	Endonuclease-reverse transcriptase
MSTRG.14577																GST_C_6	PF17171.6	Glutathione S-transferase, C-terminal domain
MSTRG.14644	XP_037012933.1	ectoderm-neural cortex protein 1 [Artibeus jamaicensis]	O14682.2	RecName: Full=Ectoderm-neural cortex protein 1; Short=ENC-1; AltName: Full=Kelch-like protein 37; AltName: Full=Nuclear matrix protein NRP/B; AltName: Full=p53-induced gene 10 protein [Homo sapiens]	109478.XP_005858090.1	Mammalia	ENC1	GO:0000151,GO:0000228,GO:0000785,GO:0000790,GO:0005575,GO:0005622,GO:0005623,GO:0005634,GO:0005654,GO:0005694,GO:0005730,GO:0005737,GO:0005856,GO:0006417,GO:0006464,GO:0006508,GO:0006807,GO:0007275,GO:0007399,GO:0008150,GO:0008152,GO:0009056,GO:0009057,GO:0009889,GO:0009890,GO:0009892,GO:0009987,GO:0010468,GO:0010498,GO:0010499,GO:0010556,GO:0010558,GO:0010605,GO:0010608,GO:0010629,GO:0010720,GO:…		ko:K10462		T	proteasomal ubiquitin-independent protein catabolic process	K10462	kelch-like protein 25/37 (ectoderm-neural cortex protein)	Kelch_5	PF13854.8	Kelch motif
MSTRG.14697																Occludin_ELL	PF07303.15	Occludin homology domain
MSTRG.14698	KAB0350889.1	hypothetical protein FD754_015746, partial [Muntiacus muntjak]	O00370.1	RecName: Full=LINE-1 retrotransposable element ORF2 protein; Short=ORF2p; Includes: RecName: Full=Reverse transcriptase; Includes: RecName: Full=Endonuclease [Homo sapiens]	9940.ENSOARP00000000036	Cetartiodactyla						S	Endonuclease-reverse transcriptase
MSTRG.14744	AAB41224.1	ORF2, partial [Rattus norvegicus]	O00370.1	RecName: Full=LINE-1 retrotransposable element ORF2 protein; Short=ORF2p; Includes: RecName: Full=Reverse transcriptase; Includes: RecName: Full=Endonuclease [Homo sapiens]	9940.ENSOARP00000006233	Cetartiodactyla						S	Endonuclease-reverse transcriptase
MSTRG.14750			Q68CZ2.2	RecName: Full=Tensin-3; AltName: Full=Tensin-like SH2 domain-containing protein 1; AltName: Full=Tumor endothelial marker 6 [Homo sapiens]	9767.XP_007187741.1	Cetartiodactyla	TNS3	GO:0005575,GO:0005622,GO:0005623,GO:0005737,GO:0005829,GO:0005912,GO:0005924,GO:0005925,GO:0006928,GO:0007275,GO:0008150,GO:0008284,GO:0009987,GO:0016477,GO:0030054,GO:0030055,GO:0030323,GO:0030324,GO:0032501,GO:0032502,GO:0035295,GO:0040011,GO:0042127,GO:0044424,GO:0044444,GO:0044464,GO:0048286,GO:0048513,GO:0048518,GO:0048522,GO:0048731,GO:0048856,GO:0048870,GO:0050789,GO:0050794,GO:0051179,GO:…		ko:K18080		T	C2 domain of PTEN tumour-suppressor protein			PTEN_C2	PF10409.11	C2 domain of PTEN tumour-suppressor protein
MSTRG.14784	BAA25253.1	unnamed protein product [Canis lupus familiaris]	P11369.2	RecName: Full=LINE-1 retrotransposable element ORF2 protein; Short=ORF2p; AltName: Full=Long interspersed element-1; Short=L1; AltName: Full=Retrovirus-related Pol polyprotein LINE-1; Includes: RecName: Full=Reverse transcriptase; Includes: RecName: Full=Endonuclease [Mus musculus]	9940.ENSOARP00000000036	Cetartiodactyla						S	Endonuclease-reverse transcriptase
MSTRG.14792					9940.ENSOARP00000011671	Cetartiodactyla						S	Endonuclease-reverse transcriptase
MSTRG.14873	XP_036710095.1	coiled-coil domain-containing protein 187 [Balaenoptera musculus]			9707.XP_004410786.1	Carnivora	CCDC187	GO:0005575,GO:0005622,GO:0005623,GO:0005813,GO:0005815,GO:0005856,GO:0015630,GO:0043226,GO:0043228,GO:0043229,GO:0043232,GO:0044422,GO:0044424,GO:0044430,GO:0044446,GO:0044464				D	Coiled-coil domain containing 187
MSTRG.14874	XP_036710095.1	coiled-coil domain-containing protein 187 [Balaenoptera musculus]			9707.XP_004410786.1	Carnivora	CCDC187	GO:0005575,GO:0005622,GO:0005623,GO:0005813,GO:0005815,GO:0005856,GO:0015630,GO:0043226,GO:0043228,GO:0043229,GO:0043232,GO:0044422,GO:0044424,GO:0044430,GO:0044446,GO:0044464				D	Coiled-coil domain containing 187
MSTRG.15053	KAB0362432.1	hypothetical protein FD754_006588 [Muntiacus muntjak]	P11369.2	RecName: Full=LINE-1 retrotransposable element ORF2 protein; Short=ORF2p; AltName: Full=Long interspersed element-1; Short=L1; AltName: Full=Retrovirus-related Pol polyprotein LINE-1; Includes: RecName: Full=Reverse transcriptase; Includes: RecName: Full=Endonuclease [Mus musculus]	9940.ENSOARP00000011671	Cetartiodactyla						S	Endonuclease-reverse transcriptase
MSTRG.1510	AIE45854.1	ORF2 [synthetic construct]	P11369.2	RecName: Full=LINE-1 retrotransposable element ORF2 protein; Short=ORF2p; AltName: Full=Long interspersed element-1; Short=L1; AltName: Full=Retrovirus-related Pol polyprotein LINE-1; Includes: RecName: Full=Reverse transcriptase; Includes: RecName: Full=Endonuclease [Mus musculus]	9940.ENSOARP00000006233	Cetartiodactyla						S	Endonuclease-reverse transcriptase
MSTRG.15170	WP_117225165.1	endonuclease/exonuclease/phosphatase family protein [Staphylococcus aureus_x0001_GBY15108.1 hypothetical protein M6K034_2590 ]	O00370.1	RecName: Full=LINE-1 retrotransposable element ORF2 protein; Short=ORF2p; Includes: RecName: Full=Reverse transcriptase; Includes: RecName: Full=Endonuclease [Homo sapiens]	9940.ENSOARP00000000036	Cetartiodactyla						S	Endonuclease-reverse transcriptase	K04257	olfactory receptor	Tnp_22_trimer	PF17489.4	L1 transposable element trimerization domain
MSTRG.15172	XP_014637428.1	PREDICTED: LOW QUALITY PROTEIN: olfactory receptor 1J4-like [Ceratotherium simum simum]	Q8NGS0.1	RecName: Full=Olfactory receptor 1N1; AltName: Full=Olfactory receptor 1-26; Short=OR1-26; AltName: Full=Olfactory receptor 1N3; AltName: Full=Olfactory receptor OR9-22 [Homo sapiens]	59463.ENSMLUP00000006165	Chiroptera	OR1L8	GO:0003008,GO:0003674,GO:0004888,GO:0004984,GO:0005575,GO:0005623,GO:0005886,GO:0007154,GO:0007165,GO:0007186,GO:0007600,GO:0007606,GO:0007608,GO:0008150,GO:0009593,GO:0009987,GO:0016020,GO:0016021,GO:0023052,GO:0031224,GO:0032501,GO:0038023,GO:0042221,GO:0044425,GO:0044464,GO:0050789,GO:0050794,GO:0050877,GO:0050896,GO:0050906,GO:0050907,GO:0050911,GO:0051606,GO:0051716,GO:0060089,GO:0065007,GO:…		ko:K04257	ko04740,map04740	T	Olfactory receptor	K04257	olfactory receptor
MSTRG.15181														K00509	prostaglandin-endoperoxide synthase 1 [EC:1.14.99.1]	An_peroxidase	PF03098.17	Animal haem peroxidase
MSTRG.15182																RRF	PF01765.21	Ribosome recycling factor
MSTRG.15201	AIE45854.1	ORF2 [synthetic construct]	O00370.1	RecName: Full=LINE-1 retrotransposable element ORF2 protein; Short=ORF2p; Includes: RecName: Full=Reverse transcriptase; Includes: RecName: Full=Endonuclease [Homo sapiens]	9612.ENSCAFP00000036501	Carnivora				ko:K10175		S	Reverse transcriptase (RNA-dependent DNA polymerase)	K00743	N-acetyllactosaminide 3-alpha-galactosyltransferase [EC:2.4.1.87]
MSTRG.15202	WP_204281390.1	DUF1725 domain-containing protein [Moraxella catarrhalis]	O00370.1	RecName: Full=LINE-1 retrotransposable element ORF2 protein; Short=ORF2p; Includes: RecName: Full=Reverse transcriptase; Includes: RecName: Full=Endonuclease [Homo sapiens]	9940.ENSOARP00000008804	Cetartiodactyla						S	Endonuclease-reverse transcriptase
MSTRG.15203	AIE45854.1	ORF2 [synthetic construct]	O00370.1	RecName: Full=LINE-1 retrotransposable element ORF2 protein; Short=ORF2p; Includes: RecName: Full=Reverse transcriptase; Includes: RecName: Full=Endonuclease [Homo sapiens]	9940.ENSOARP00000008804	Cetartiodactyla						S	Endonuclease-reverse transcriptase
MSTRG.15205																Band_7	PF01145.27	SPFH domain / Band 7 family
MSTRG.15212																MG1	PF17790.3	Macroglobulin domain MG1
MSTRG.15277	WP_117219690.1	endonuclease/exonuclease/phosphatase family protein [Staphylococcus aureus]	O00370.1	RecName: Full=LINE-1 retrotransposable element ORF2 protein; Short=ORF2p; Includes: RecName: Full=Reverse transcriptase; Includes: RecName: Full=Endonuclease [Homo sapiens]	9940.ENSOARP00000001217	Cetartiodactyla						S	Endonuclease-reverse transcriptase			PRP4	PF08799.13	pre-mRNA processing factor 4 (PRP4) like
MSTRG.15308	ELR48539.1	hypothetical protein M91_08335 [Bos mutus]	O00370.1	RecName: Full=LINE-1 retrotransposable element ORF2 protein; Short=ORF2p; Includes: RecName: Full=Reverse transcriptase; Includes: RecName: Full=Endonuclease [Homo sapiens]	9940.ENSOARP00000000036	Cetartiodactyla						S	Endonuclease-reverse transcriptase			SOSSC	PF15925.7	SOSS complex subunit C
MSTRG.15322	AIE45854.1	ORF2 [synthetic construct]	O00370.1	RecName: Full=LINE-1 retrotransposable element ORF2 protein; Short=ORF2p; Includes: RecName: Full=Reverse transcriptase; Includes: RecName: Full=Endonuclease [Homo sapiens]	9940.ENSOARP00000001217	Cetartiodactyla						S	Endonuclease-reverse transcriptase
MSTRG.15331																Thioredoxin	PF00085.22	Thioredoxin
MSTRG.15396			Q8NGT0.1	RecName: Full=Olfactory receptor 13C9; AltName: Full=Olfactory receptor OR9-13 [Homo sapiens]	9940.ENSOARP00000011671	Cetartiodactyla						S	Endonuclease-reverse transcriptase	K04257	olfactory receptor
MSTRG.15469																DUF4455	PF14643.8	Domain of unknown function (DUF4455)
MSTRG.15470	XP_014700482.1	PREDICTED: spermatogenesis-associated protein 31E1-like [Equus asinus]			9402.XP_006922876.1	Chiroptera	SPATA31E1					S	FAM75 family
MSTRG.15475																OST-HTH	PF12872.9	OST-HTH/LOTUS domain
MSTRG.15476					9940.ENSOARP00000006233	Cetartiodactyla						S	Endonuclease-reverse transcriptase
MSTRG.15480	VFV44355.1	Hypothetical predicted protein [Lynx pardinus]	Q28068.1	RecName: Full=Calicin [Bos taurus]	29073.XP_008706040.1	Carnivora	CCIN	GO:0000151,GO:0003674,GO:0003779,GO:0005488,GO:0005515,GO:0005575,GO:0005622,GO:0005623,GO:0005737,GO:0005856,GO:0008092,GO:0015629,GO:0031461,GO:0031463,GO:0032991,GO:0033011,GO:0033150,GO:0043226,GO:0043228,GO:0043229,GO:0043232,GO:0044422,GO:0044424,GO:0044430,GO:0044444,GO:0044446,GO:0044464,GO:0048471,GO:1902494,GO:1990234				T	BTB And C-terminal Kelch	K24809	calicin
MSTRG.1550																RAD51_interact	PF15696.7	RAD51 interacting motif
MSTRG.15501	XP_007107171.2	solute carrier family 25 member 51 isoform X1 [Physeter catodon]	Q9H1U9.1	RecName: Full=Mitochondrial nicotinamide adenine dinucleotide transporter SLC25A51; AltName: Full=Mitochondrial NAD(+) transporter SLC25A51; AltName: Full=Mitochondrial carrier triple repeat protein 1; AltName: Full=Solute carrier family 25 member 51 [Homo sapiens]	9767.XP_007197090.1	Cetartiodactyla	SLC25A51	GO:0003674,GO:0005215,GO:0005575,GO:0005622,GO:0005623,GO:0005737,GO:0005739,GO:0005740,GO:0005743,GO:0006810,GO:0006839,GO:0008150,GO:0016020,GO:0016021,GO:0019866,GO:0022857,GO:0031090,GO:0031224,GO:0031966,GO:0031967,GO:0031975,GO:0043226,GO:0043227,GO:0043229,GO:0043231,GO:0044422,GO:0044424,GO:0044425,GO:0044429,GO:0044444,GO:0044446,GO:0044464,GO:0051179,GO:0051234,GO:0055085				C	Solute carrier family 25 member
MSTRG.15515	P08548.1	RecName: Full=LINE-1 reverse transcriptase homolog [Nycticebus coucang_x0001_prf||1207289B reverse transcriptase related protein ]	Q28068.1	RecName: Full=Calicin [Bos taurus]	9940.ENSOARP00000001217	Cetartiodactyla						S	Endonuclease-reverse transcriptase	K24809	calicin
MSTRG.15555					9940.ENSOARP00000001217	Cetartiodactyla						S	Endonuclease-reverse transcriptase
MSTRG.15579					9685.ENSFCAP00000025464	Carnivora				ko:K04257	ko04740,map04740	T	Olfactory receptor
MSTRG.15580	XP_023481128.1	olfactory receptor 10H1-like [Equus caballus]			9685.ENSFCAP00000025464	Carnivora				ko:K04257	ko04740,map04740	T	Olfactory receptor
MSTRG.15598					9646.ENSAMEP00000010176	Carnivora				ko:K04257	ko04740,map04740	T	Olfactory receptor-like protein
MSTRG.156	AIE45854.1	ORF2 [synthetic construct]			9940.ENSOARP00000001217	Cetartiodactyla						S	Endonuclease-reverse transcriptase
MSTRG.15600																RVP	PF00077.22	Retroviral aspartyl protease
MSTRG.15618	KAF6450471.1	hypothetical protein HJG59_008355 [Molossus molossus]	O00370.1	RecName: Full=LINE-1 retrotransposable element ORF2 protein; Short=ORF2p; Includes: RecName: Full=Reverse transcriptase; Includes: RecName: Full=Endonuclease [Homo sapiens]	9940.ENSOARP00000001217	Cetartiodactyla						S	Endonuclease-reverse transcriptase
MSTRG.15623	KAF6450471.1	hypothetical protein HJG59_008355 [Molossus molossus]	O00370.1	RecName: Full=LINE-1 retrotransposable element ORF2 protein; Short=ORF2p; Includes: RecName: Full=Reverse transcriptase; Includes: RecName: Full=Endonuclease [Homo sapiens]	9940.ENSOARP00000001217	Cetartiodactyla						S	Endonuclease-reverse transcriptase
MSTRG.15651	AIE45854.1	ORF2 [synthetic construct]	O00370.1	RecName: Full=LINE-1 retrotransposable element ORF2 protein; Short=ORF2p; Includes: RecName: Full=Reverse transcriptase; Includes: RecName: Full=Endonuclease [Homo sapiens]	9940.ENSOARP00000001217	Cetartiodactyla						S	Endonuclease-reverse transcriptase
MSTRG.15652					9940.ENSOARP00000000036	Cetartiodactyla						S	Endonuclease-reverse transcriptase
MSTRG.15674					9940.ENSOARP00000001217	Cetartiodactyla						S	Endonuclease-reverse transcriptase
MSTRG.15700																Laminin_G_1	PF00054.25	Laminin G domain
MSTRG.15703	AIE45854.1	ORF2 [synthetic construct]	O00370.1	RecName: Full=LINE-1 retrotransposable element ORF2 protein; Short=ORF2p; Includes: RecName: Full=Reverse transcriptase; Includes: RecName: Full=Endonuclease [Homo sapiens]	9940.ENSOARP00000001217	Cetartiodactyla						S	Endonuclease-reverse transcriptase
MSTRG.15749																ATF7IP_BD	PF16788.7	ATF-interacting protein binding domain
MSTRG.15750	XP_023481562.1	uncharacterized protein LOC111769815 [Equus caballus]
MSTRG.15755	XP_023481561.1	spermatogenesis-associated protein 31C2-like [Equus caballus]
MSTRG.15756	XP_023481561.1	spermatogenesis-associated protein 31C2-like [Equus caballus]
MSTRG.15798														K12559	myosin X	PH	PF00169.31	PH domain
MSTRG.15829																DAP	PF15228.8	Death-associated protein
MSTRG.15841																DLH	PF01738.20	Dienelactone hydrolase family
MSTRG.15849																TSP_1	PF00090.21	Thrombospondin type 1 domain
MSTRG.15853	XP_014683946.1	PREDICTED: tigger transposable element-derived protein 1-like [Equus asinus]
MSTRG.15976																SPACA7	PF15307.8	Sperm acrosome-associated protein 7
MSTRG.16000	XP_014707641.1	PREDICTED: tigger transposable element-derived protein 1-like [Equus asinus]			29073.XP_008683194.1	Carnivora						BD	Tigger transposable element-derived protein 1-like
MSTRG.16009			O00370.1	RecName: Full=LINE-1 retrotransposable element ORF2 protein; Short=ORF2p; Includes: RecName: Full=Reverse transcriptase; Includes: RecName: Full=Endonuclease [Homo sapiens]	9940.ENSOARP00000001217	Cetartiodactyla						S	Endonuclease-reverse transcriptase
MSTRG.16015	XP_008539289.1	PREDICTED: uncharacterized protein LOC103565101, partial [Equus przewalskii]
MSTRG.16023			O00370.1	RecName: Full=LINE-1 retrotransposable element ORF2 protein; Short=ORF2p; Includes: RecName: Full=Reverse transcriptase; Includes: RecName: Full=Endonuclease [Homo sapiens]	9940.ENSOARP00000000036	Cetartiodactyla						S	Endonuclease-reverse transcriptase
MSTRG.16028	XP_008683196.1	PREDICTED: alpha/beta hydrolase domain-containing protein 13 [Ursus maritimus]	Q7L211.1	RecName: Full=Protein ABHD13; AltName: Full=Alpha/beta hydrolase domain-containing protein 13; Short=Abhydrolase domain-containing protein 13 [Homo sapiens]	29073.XP_008683196.1	Carnivora	ABHD13	GO:0002084,GO:0003674,GO:0003824,GO:0005575,GO:0005622,GO:0005623,GO:0005737,GO:0006464,GO:0006807,GO:0008150,GO:0008152,GO:0008474,GO:0009056,GO:0009057,GO:0009987,GO:0016787,GO:0016788,GO:0016790,GO:0019538,GO:0030163,GO:0030425,GO:0032838,GO:0032839,GO:0035601,GO:0036211,GO:0036477,GO:0042157,GO:0042159,GO:0042995,GO:0043005,GO:0043170,GO:0043412,GO:0044237,GO:0044238,GO:0044260,GO:0044267,GO:…		ko:K06889		S	Alpha beta hydrolase domain-containing protein 13			Abhydrolase_1	PF00561.22	alpha/beta hydrolase fold
MSTRG.16097	AIE45854.1	ORF2 [synthetic construct]	O00370.1	RecName: Full=LINE-1 retrotransposable element ORF2 protein; Short=ORF2p; Includes: RecName: Full=Reverse transcriptase; Includes: RecName: Full=Endonuclease [Homo sapiens]	9668.ENSMPUP00000018993	Carnivora
MSTRG.16151	AIE45854.1	ORF2 [synthetic construct]			9940.ENSOARP00000000036	Cetartiodactyla						S	Endonuclease-reverse transcriptase
MSTRG.16227					9940.ENSOARP00000001217	Cetartiodactyla						S	Endonuclease-reverse transcriptase
MSTRG.16238					9940.ENSOARP00000001217	Cetartiodactyla						S	Endonuclease-reverse transcriptase
MSTRG.16244			O00370.1	RecName: Full=LINE-1 retrotransposable element ORF2 protein; Short=ORF2p; Includes: RecName: Full=Reverse transcriptase; Includes: RecName: Full=Endonuclease [Homo sapiens]	9940.ENSOARP00000001217	Cetartiodactyla						S	Endonuclease-reverse transcriptase
MSTRG.16259					9940.ENSOARP00000007153	Cetartiodactyla						S	Endonuclease-reverse transcriptase
MSTRG.16264					9940.ENSOARP00000011671	Cetartiodactyla						S	Endonuclease-reverse transcriptase
MSTRG.16271	XP_011218864.2	kelch repeat and BTB domain-containing protein 6 [Ailuropoda melanoleuca]	Q86V97.1	RecName: Full=Kelch repeat and BTB domain-containing protein 6 [Homo sapiens]	9694.XP_007085420.1	Carnivora	KBTBD6	GO:0000151,GO:0005575,GO:0005622,GO:0005623,GO:0005737,GO:0005829,GO:0006464,GO:0006807,GO:0008150,GO:0008152,GO:0009987,GO:0019538,GO:0031461,GO:0031463,GO:0032991,GO:0036211,GO:0043170,GO:0043412,GO:0043687,GO:0044237,GO:0044238,GO:0044260,GO:0044267,GO:0044424,GO:0044444,GO:0044464,GO:0071704,GO:1901564,GO:1902494,GO:1990234		ko:K10474		S	Kelch repeat and BTB	K10474	kelch repeat and BTB domain-containing protein 6/7
MSTRG.16272	XP_011218864.2	kelch repeat and BTB domain-containing protein 6 [Ailuropoda melanoleuca]	Q86V97.1	RecName: Full=Kelch repeat and BTB domain-containing protein 6 [Homo sapiens]	9694.XP_007085420.1	Carnivora	KBTBD6	GO:0000151,GO:0005575,GO:0005622,GO:0005623,GO:0005737,GO:0005829,GO:0006464,GO:0006807,GO:0008150,GO:0008152,GO:0009987,GO:0019538,GO:0031461,GO:0031463,GO:0032991,GO:0036211,GO:0043170,GO:0043412,GO:0043687,GO:0044237,GO:0044238,GO:0044260,GO:0044267,GO:0044424,GO:0044444,GO:0044464,GO:0071704,GO:1901564,GO:1902494,GO:1990234		ko:K10474		S	Kelch repeat and BTB	K10474	kelch repeat and BTB domain-containing protein 6/7
MSTRG.16274	XP_006083559.3	kelch repeat and BTB domain-containing protein 7 [Myotis lucifugus]	Q8WVZ9.1	RecName: Full=Kelch repeat and BTB domain-containing protein 7 [Homo sapiens]	9685.ENSFCAP00000005819	Carnivora	KBTBD7	GO:0000151,GO:0000165,GO:0005575,GO:0005622,GO:0005623,GO:0005737,GO:0005829,GO:0006464,GO:0006468,GO:0006793,GO:0006796,GO:0006807,GO:0007154,GO:0007165,GO:0008150,GO:0008152,GO:0009987,GO:0016310,GO:0019538,GO:0023014,GO:0023052,GO:0031461,GO:0031463,GO:0032991,GO:0035556,GO:0036211,GO:0043170,GO:0043412,GO:0043687,GO:0044237,GO:0044238,GO:0044260,GO:0044267,GO:0044424,GO:0044444,GO:0044464,GO:…		ko:K10474		S	Kelch repeat and BTB domain-containing protein 7	K10474	kelch repeat and BTB domain-containing protein 6/7
MSTRG.16282	ABR01162.1	endonuclease/reverse transcriptase [Sus scrofa]			9940.ENSOARP00000001217	Cetartiodactyla						S	Endonuclease-reverse transcriptase
MSTRG.16292	AAD38785.1	unknown [Homo sapiens]	O00370.1	RecName: Full=LINE-1 retrotransposable element ORF2 protein; Short=ORF2p; Includes: RecName: Full=Reverse transcriptase; Includes: RecName: Full=Endonuclease [Homo sapiens]	9940.ENSOARP00000001217	Cetartiodactyla						S	Endonuclease-reverse transcriptase
MSTRG.16300																RAMP4	PF06624.14	Ribosome associated membrane protein RAMP4
MSTRG.16316					9940.ENSOARP00000011671	Cetartiodactyla						S	Endonuclease-reverse transcriptase
MSTRG.16351																Cyclin_C_2	PF16899.7	Cyclin C-terminal domain
MSTRG.16389	WP_117225165.1	endonuclease/exonuclease/phosphatase family protein [Staphylococcus aureus_x0001_GBY15108.1 hypothetical protein M6K034_2590 ]			9940.ENSOARP00000001217	Cetartiodactyla						S	Endonuclease-reverse transcriptase
MSTRG.16419																COX2_TM	PF02790.17	Cytochrome C oxidase subunit II, transmembrane domain
MSTRG.16445					9940.ENSOARP00000006233	Cetartiodactyla						S	Endonuclease-reverse transcriptase
MSTRG.16452																Integrase_H2C2	PF17921.3	Integrase zinc binding domain
MSTRG.16462																NUDIX	PF00293.30	NUDIX domain
MSTRG.16466					9940.ENSOARP00000001217	Cetartiodactyla						S	Endonuclease-reverse transcriptase
MSTRG.16491																Alveol-reg_P311	PF11092.10	Neuronal protein 3.1 (p311)
MSTRG.16524																Clat_adaptor_s	PF01217.22	Clathrin adaptor complex small chain
MSTRG.16532																DTW	PF03942.17	DTW domain
MSTRG.1654					9940.ENSOARP00000001217	Cetartiodactyla						S	Endonuclease-reverse transcriptase	K18750	C->U-editing enzyme APOBEC3 [EC:3.5.4.-]
MSTRG.16541	AIE45854.1	ORF2 [synthetic construct]	P08548.1	RecName: Full=LINE-1 reverse transcriptase homolog [Nycticebus coucang]	9940.ENSOARP00000001217	Cetartiodactyla						S	Endonuclease-reverse transcriptase
MSTRG.16567	WP_183075694.1	endonuclease/exonuclease/phosphatase family protein [Mycobacterium tuberculosis]			9940.ENSOARP00000001217	Cetartiodactyla						S	Endonuclease-reverse transcriptase
MSTRG.16575	Q9WJR5.2	RecName: Full=Endogenous retrovirus group K member 19 Pol protein; AltName: Full=HERV-K(C19) Pol protein; AltName: Full=HERV-K_19q11 provirus ancestral Pol protein; Includes: RecName: Full=Reverse transcriptase; Short=RT; Includes: RecName: Full=Ribonuclease H; Short=RNase H; Includes: RecName: Full=Integrase; Short=IN [Homo sapiens]	Q9UQG0.2	RecName: Full=Endogenous retrovirus group K member 11 Pol protein; AltName: Full=HERV-K_3q27.2 provirus ancestral Pol protein; Includes: RecName: Full=Reverse transcriptase; Short=RT; Includes: RecName: Full=Ribonuclease H; Short=RNase H; Includes: RecName: Full=Integrase; Short=IN [Homo sapiens]	9823.ENSSSCP00000027525	Cetartiodactyla						L	Reverse transcriptase thumb domain			HERV-K_env_2	PF13804.8	Retro-transcribing viruses envelope glycoprotein
MSTRG.16615	QOV08757.1	ORF2p [Canis lupus familiaris]	O00370.1	RecName: Full=LINE-1 retrotransposable element ORF2 protein; Short=ORF2p; Includes: RecName: Full=Reverse transcriptase; Includes: RecName: Full=Endonuclease [Homo sapiens]	9940.ENSOARP00000001217	Cetartiodactyla						S	Endonuclease-reverse transcriptase
MSTRG.16617					9940.ENSOARP00000000036	Cetartiodactyla						S	Endonuclease-reverse transcriptase
MSTRG.16630					9668.ENSMPUP00000018993	Carnivora
MSTRG.16652					9940.ENSOARP00000001217	Cetartiodactyla						S	Endonuclease-reverse transcriptase
MSTRG.16653														K23914	follistatin-related protein 4
MSTRG.16718	AIE45854.1	ORF2 [synthetic construct]	O00370.1	RecName: Full=LINE-1 retrotransposable element ORF2 protein; Short=ORF2p; Includes: RecName: Full=Reverse transcriptase; Includes: RecName: Full=Endonuclease [Homo sapiens]	9940.ENSOARP00000000036	Cetartiodactyla						S	Endonuclease-reverse transcriptase			NDK	PF00334.21	Nucleoside diphosphate kinase
MSTRG.16761	XP_023980844.1	protocadherin beta-16 isoform X1 [Physeter catodon]	Q9NRJ7.3	RecName: Full=Protocadherin beta-16; Short=PCDH-beta-16; AltName: Full=Protocadherin-3X; Flags: Precursor [Homo sapiens]	9733.XP_004280300.1	Cetartiodactyla	PCDHB16	GO:0005575,GO:0005623,GO:0005886,GO:0005887,GO:0007154,GO:0007155,GO:0007267,GO:0007268,GO:0007275,GO:0007399,GO:0007416,GO:0008150,GO:0009987,GO:0016020,GO:0016021,GO:0016043,GO:0016339,GO:0022607,GO:0022610,GO:0023052,GO:0031224,GO:0031226,GO:0032501,GO:0032502,GO:0044085,GO:0044425,GO:0044459,GO:0044464,GO:0048731,GO:0048856,GO:0050808,GO:0071840,GO:0071944,GO:0098609,GO:0098742,GO:0098916,GO:…		ko:K16494		S	Protocadherin beta-16	K16494	protocadherin beta
MSTRG.16779																CYSTM	PF12734.9	Cysteine-rich TM module stress tolerance
MSTRG.16819	WP_204281390.1	DUF1725 domain-containing protein [Moraxella catarrhalis]	P11369.2	RecName: Full=LINE-1 retrotransposable element ORF2 protein; Short=ORF2p; AltName: Full=Long interspersed element-1; Short=L1; AltName: Full=Retrovirus-related Pol polyprotein LINE-1; Includes: RecName: Full=Reverse transcriptase; Includes: RecName: Full=Endonuclease [Mus musculus]	9940.ENSOARP00000006233	Cetartiodactyla						S	Endonuclease-reverse transcriptase
MSTRG.16852																Kazal_1	PF00050.23	Kazal-type serine protease inhibitor domain
MSTRG.16856					9940.ENSOARP00000000036	Cetartiodactyla						S	Endonuclease-reverse transcriptase
MSTRG.16857					9940.ENSOARP00000006233	Cetartiodactyla						S	Endonuclease-reverse transcriptase
MSTRG.16879	XP_020944652.1	zinc finger transcription factor Trps1 isoform X1 [Sus scrofa]	Q9UHF7.2	RecName: Full=Zinc finger transcription factor Trps1; AltName: Full=Tricho-rhino-phalangeal syndrome type I protein; AltName: Full=Zinc finger protein GC79 [Homo sapiens]	9823.ENSSSCP00000006428	Cetartiodactyla	TRPS1	GO:0000122,GO:0000228,GO:0000785,GO:0000790,GO:0000976,GO:0000977,GO:0000981,GO:0001012,GO:0001067,GO:0001085,GO:0001227,GO:0001228,GO:0001501,GO:0001942,GO:0002062,GO:0003674,GO:0003676,GO:0003677,GO:0003682,GO:0003690,GO:0003700,GO:0005488,GO:0005515,GO:0005575,GO:0005622,GO:0005623,GO:0005634,GO:0005654,GO:0005667,GO:0005694,GO:0006139,GO:0006351,GO:0006355,GO:0006357,GO:0006366,GO:0006606,GO:…		ko:K22040		K	Transcriptional repressor GATA binding 1	K22040	atypical GATA-binding protein TRPS1
MSTRG.16882	WP_113069535.1	endonuclease/exonuclease/phosphatase family protein [Escherichia coli]	O00370.1	RecName: Full=LINE-1 retrotransposable element ORF2 protein; Short=ORF2p; Includes: RecName: Full=Reverse transcriptase; Includes: RecName: Full=Endonuclease [Homo sapiens]	9940.ENSOARP00000001217	Cetartiodactyla						S	Endonuclease-reverse transcriptase
MSTRG.16884	WP_117181681.1	endonuclease/exonuclease/phosphatase family protein [Staphylococcus aureus]	O00370.1	RecName: Full=LINE-1 retrotransposable element ORF2 protein; Short=ORF2p; Includes: RecName: Full=Reverse transcriptase; Includes: RecName: Full=Endonuclease [Homo sapiens]	9940.ENSOARP00000011671	Cetartiodactyla						S	Endonuclease-reverse transcriptase
MSTRG.16887			O00370.1	RecName: Full=LINE-1 retrotransposable element ORF2 protein; Short=ORF2p; Includes: RecName: Full=Reverse transcriptase; Includes: RecName: Full=Endonuclease [Homo sapiens]	9940.ENSOARP00000001217	Cetartiodactyla						S	Endonuclease-reverse transcriptase
MSTRG.16893																EnY2	PF10163.11	Transcription factor e(y)2
MSTRG.16898	AIE45854.1	ORF2 [synthetic construct]	O00370.1	RecName: Full=LINE-1 retrotransposable element ORF2 protein; Short=ORF2p; Includes: RecName: Full=Reverse transcriptase; Includes: RecName: Full=Endonuclease [Homo sapiens]	9940.ENSOARP00000001217	Cetartiodactyla						S	Endonuclease-reverse transcriptase
MSTRG.16899					9940.ENSOARP00000011671	Cetartiodactyla						S	Endonuclease-reverse transcriptase
MSTRG.16900					9940.ENSOARP00000001217	Cetartiodactyla						S	Endonuclease-reverse transcriptase
MSTRG.16909					9940.ENSOARP00000011671	Cetartiodactyla						S	Endonuclease-reverse transcriptase
MSTRG.16973																Ribosomal_L28e	PF01778.19	Ribosomal L28e protein family
MSTRG.16991	XP_032982197.1	LOW QUALITY PROTEIN: zinc finger protein 623 [Rhinolophus ferrumequinum]	O75123.3	RecName: Full=Zinc finger protein 623 [Homo sapiens]										K09228	KRAB domain-containing zinc finger protein
MSTRG.17	AIE45854.1	ORF2 [synthetic construct]	O00370.1	RecName: Full=LINE-1 retrotransposable element ORF2 protein; Short=ORF2p; Includes: RecName: Full=Reverse transcriptase; Includes: RecName: Full=Endonuclease [Homo sapiens]	9940.ENSOARP00000001217	Cetartiodactyla						S	Endonuclease-reverse transcriptase
MSTRG.17019	XP_032981924.1	jerky protein homolog [Rhinolophus ferrumequinum_x0001_XP_032981925.1 jerky protein homolog ]	O75564.3	RecName: Full=Jerky protein homolog [Homo sapiens]	9713.XP_006747092.1	Carnivora	JRK	GO:0003674,GO:0003676,GO:0003723,GO:0003729,GO:0005488,GO:0005575,GO:0005622,GO:0005623,GO:0005634,GO:0005737,GO:0008150,GO:0009966,GO:0009967,GO:0010646,GO:0010647,GO:0023051,GO:0023056,GO:0030111,GO:0030177,GO:0032991,GO:0043226,GO:0043227,GO:0043229,GO:0043231,GO:0044424,GO:0044464,GO:0048518,GO:0048522,GO:0048583,GO:0048584,GO:0050789,GO:0050794,GO:0060828,GO:0065007,GO:0090263,GO:0097159,GO:…				BD	Jerky protein
MSTRG.17020	XP_032981924.1	jerky protein homolog [Rhinolophus ferrumequinum_x0001_XP_032981925.1 jerky protein homolog ]	O75564.3	RecName: Full=Jerky protein homolog [Homo sapiens]	9713.XP_006747092.1	Carnivora	JRK	GO:0003674,GO:0003676,GO:0003723,GO:0003729,GO:0005488,GO:0005575,GO:0005622,GO:0005623,GO:0005634,GO:0005737,GO:0008150,GO:0009966,GO:0009967,GO:0010646,GO:0010647,GO:0023051,GO:0023056,GO:0030111,GO:0030177,GO:0032991,GO:0043226,GO:0043227,GO:0043229,GO:0043231,GO:0044424,GO:0044464,GO:0048518,GO:0048522,GO:0048583,GO:0048584,GO:0050789,GO:0050794,GO:0060828,GO:0065007,GO:0090263,GO:0097159,GO:…				BD	Jerky protein
MSTRG.17059																ArgoN	PF16486.7	N-terminal domain of argonaute
MSTRG.17094					9940.ENSOARP00000001217	Cetartiodactyla						S	Endonuclease-reverse transcriptase
MSTRG.17129					9612.ENSCAFP00000039016	Carnivora	TIGD1					BD	Tigger transposable
MSTRG.17168	AIE45854.1	ORF2 [synthetic construct]	O00370.1	RecName: Full=LINE-1 retrotransposable element ORF2 protein; Short=ORF2p; Includes: RecName: Full=Reverse transcriptase; Includes: RecName: Full=Endonuclease [Homo sapiens]	9940.ENSOARP00000001217	Cetartiodactyla						S	Endonuclease-reverse transcriptase
MSTRG.17207	AIE45854.1	ORF2 [synthetic construct]	O00370.1	RecName: Full=LINE-1 retrotransposable element ORF2 protein; Short=ORF2p; Includes: RecName: Full=Reverse transcriptase; Includes: RecName: Full=Endonuclease [Homo sapiens]	9940.ENSOARP00000001217	Cetartiodactyla						S	Endonuclease-reverse transcriptase
MSTRG.17223	KAF0882016.1	LORF2 protein, partial [Crocuta crocuta]	P11369.2	RecName: Full=LINE-1 retrotransposable element ORF2 protein; Short=ORF2p; AltName: Full=Long interspersed element-1; Short=L1; AltName: Full=Retrovirus-related Pol polyprotein LINE-1; Includes: RecName: Full=Reverse transcriptase; Includes: RecName: Full=Endonuclease [Mus musculus]	9668.ENSMPUP00000018993	Carnivora
MSTRG.17279																DNA_RNApol_7kD	PF03604.15	DNA directed RNA polymerase, 7 kDa subunit
MSTRG.17287	WP_183075694.1	endonuclease/exonuclease/phosphatase family protein [Mycobacterium tuberculosis]	O00370.1	RecName: Full=LINE-1 retrotransposable element ORF2 protein; Short=ORF2p; Includes: RecName: Full=Reverse transcriptase; Includes: RecName: Full=Endonuclease [Homo sapiens]	9940.ENSOARP00000001217	Cetartiodactyla						S	Endonuclease-reverse transcriptase
MSTRG.17293	WP_117218654.1	endonuclease/exonuclease/phosphatase family protein [Staphylococcus aureus]	P08548.1	RecName: Full=LINE-1 reverse transcriptase homolog [Nycticebus coucang]	9940.ENSOARP00000001217	Cetartiodactyla						S	Endonuclease-reverse transcriptase
MSTRG.17301	AIE45854.1	ORF2 [synthetic construct]	O00370.1	RecName: Full=LINE-1 retrotransposable element ORF2 protein; Short=ORF2p; Includes: RecName: Full=Reverse transcriptase; Includes: RecName: Full=Endonuclease [Homo sapiens]	9940.ENSOARP00000001217	Cetartiodactyla						S	Endonuclease-reverse transcriptase
MSTRG.17312			O00370.1	RecName: Full=LINE-1 retrotransposable element ORF2 protein; Short=ORF2p; Includes: RecName: Full=Reverse transcriptase; Includes: RecName: Full=Endonuclease [Homo sapiens]	9612.ENSCAFP00000036501	Carnivora				ko:K10175		S	Reverse transcriptase (RNA-dependent DNA polymerase)
MSTRG.17382					9940.ENSOARP00000001217	Cetartiodactyla						S	Endonuclease-reverse transcriptase
MSTRG.17396	ABR01162.1	endonuclease/reverse transcriptase [Sus scrofa]	O00370.1	RecName: Full=LINE-1 retrotransposable element ORF2 protein; Short=ORF2p; Includes: RecName: Full=Reverse transcriptase; Includes: RecName: Full=Endonuclease [Homo sapiens]	9940.ENSOARP00000011671	Cetartiodactyla						S	Endonuclease-reverse transcriptase
MSTRG.17398	AIE45854.1	ORF2 [synthetic construct]	O00370.1	RecName: Full=LINE-1 retrotransposable element ORF2 protein; Short=ORF2p; Includes: RecName: Full=Reverse transcriptase; Includes: RecName: Full=Endonuclease [Homo sapiens]	9940.ENSOARP00000001217	Cetartiodactyla						S	Endonuclease-reverse transcriptase
MSTRG.17424	WP_117181681.1	endonuclease/exonuclease/phosphatase family protein [Staphylococcus aureus]	O00370.1	RecName: Full=LINE-1 retrotransposable element ORF2 protein; Short=ORF2p; Includes: RecName: Full=Reverse transcriptase; Includes: RecName: Full=Endonuclease [Homo sapiens]	9940.ENSOARP00000001217	Cetartiodactyla						S	Endonuclease-reverse transcriptase
MSTRG.17425			P08548.1	RecName: Full=LINE-1 reverse transcriptase homolog [Nycticebus coucang]	9940.ENSOARP00000001217	Cetartiodactyla						S	Endonuclease-reverse transcriptase
MSTRG.17437	KAB0381682.1	hypothetical protein FD755_003599 [Muntiacus reevesi]	P11369.2	RecName: Full=LINE-1 retrotransposable element ORF2 protein; Short=ORF2p; AltName: Full=Long interspersed element-1; Short=L1; AltName: Full=Retrovirus-related Pol polyprotein LINE-1; Includes: RecName: Full=Reverse transcriptase; Includes: RecName: Full=Endonuclease [Mus musculus]	9940.ENSOARP00000000036	Cetartiodactyla						S	Endonuclease-reverse transcriptase
MSTRG.17451	AIE45854.1	ORF2 [synthetic construct]	O00370.1	RecName: Full=LINE-1 retrotransposable element ORF2 protein; Short=ORF2p; Includes: RecName: Full=Reverse transcriptase; Includes: RecName: Full=Endonuclease [Homo sapiens]
MSTRG.17452	AIE45854.1	ORF2 [synthetic construct]	O00370.1	RecName: Full=LINE-1 retrotransposable element ORF2 protein; Short=ORF2p; Includes: RecName: Full=Reverse transcriptase; Includes: RecName: Full=Endonuclease [Homo sapiens]
MSTRG.17483																Gag_p24_C	PF19317.1	Gag protein p24 C-terminal domain
MSTRG.17490	WP_117181681.1	endonuclease/exonuclease/phosphatase family protein [Staphylococcus aureus]			9940.ENSOARP00000000036	Cetartiodactyla						S	Endonuclease-reverse transcriptase
MSTRG.17499																7tm_3	PF00003.24	7 transmembrane sweet-taste receptor of 3 GCPR
MSTRG.17528	AIE45854.1	ORF2 [synthetic construct]	O00370.1	RecName: Full=LINE-1 retrotransposable element ORF2 protein; Short=ORF2p; Includes: RecName: Full=Reverse transcriptase; Includes: RecName: Full=Endonuclease [Homo sapiens]	9940.ENSOARP00000001217	Cetartiodactyla						S	Endonuclease-reverse transcriptase
MSTRG.17536	AIE45854.1	ORF2 [synthetic construct]			9940.ENSOARP00000001217	Cetartiodactyla						S	Endonuclease-reverse transcriptase
MSTRG.17544	XP_020037884.1	YTH domain-containing family protein 3 isoform X1 [Castor canadensis]	Q5RFL8.1	RecName: Full=YTH domain-containing family protein 3 [Pongo abelii]_x0001_Q7Z739.1 RecName: Full=YTH domain-containing family protein 3 [Homo sapiens]	9646.ENSAMEP00000019140	Carnivora	YTHDF3	GO:0003674,GO:0003676,GO:0003723,GO:0005488,GO:0006417,GO:0006446,GO:0008150,GO:0009889,GO:0009890,GO:0009891,GO:0009892,GO:0009893,GO:0009894,GO:0009896,GO:0010468,GO:0010556,GO:0010557,GO:0010558,GO:0010604,GO:0010605,GO:0010608,GO:0010628,GO:0010629,GO:0017148,GO:0019219,GO:0019222,GO:0031323,GO:0031324,GO:0031325,GO:0031326,GO:0031327,GO:0031328,GO:0031329,GO:0031331,GO:0032268,GO:0032269,GO:…		ko:K20102		S	YTH N6-methyladenosine RNA binding protein 3	K20102	YTH domain-containing family protein
MSTRG.17546	AIE45854.1	ORF2 [synthetic construct]	O00370.1	RecName: Full=LINE-1 retrotransposable element ORF2 protein; Short=ORF2p; Includes: RecName: Full=Reverse transcriptase; Includes: RecName: Full=Endonuclease [Homo sapiens]	9940.ENSOARP00000001217	Cetartiodactyla						S	Endonuclease-reverse transcriptase
MSTRG.17623																Lipocalin	PF00061.25	Lipocalin / cytosolic fatty-acid binding protein family
MSTRG.17680					9940.ENSOARP00000001217	Cetartiodactyla						S	Endonuclease-reverse transcriptase
MSTRG.17690																Phageshock_PspG	PF09583.12	Phage shock protein G (Phageshock_PspG)
MSTRG.17694	KAB0364761.1	hypothetical protein FD754_008917 [Muntiacus muntjak]	O00370.1	RecName: Full=LINE-1 retrotransposable element ORF2 protein; Short=ORF2p; Includes: RecName: Full=Reverse transcriptase; Includes: RecName: Full=Endonuclease [Homo sapiens]	9940.ENSOARP00000011671	Cetartiodactyla						S	Endonuclease-reverse transcriptase
MSTRG.17695					9940.ENSOARP00000000036	Cetartiodactyla						S	Endonuclease-reverse transcriptase
MSTRG.17731					9940.ENSOARP00000001217	Cetartiodactyla						S	Endonuclease-reverse transcriptase
MSTRG.17732					9940.ENSOARP00000001217	Cetartiodactyla						S	Endonuclease-reverse transcriptase
MSTRG.17734					9940.ENSOARP00000001217	Cetartiodactyla						S	Endonuclease-reverse transcriptase
MSTRG.17735																Sugar_tr	PF00083.26	Sugar (and other) transporter
MSTRG.17736					9940.ENSOARP00000001217	Cetartiodactyla						S	Endonuclease-reverse transcriptase
MSTRG.17737					9940.ENSOARP00000001217	Cetartiodactyla						S	Endonuclease-reverse transcriptase
MSTRG.17738					9940.ENSOARP00000001217	Cetartiodactyla						S	Endonuclease-reverse transcriptase
MSTRG.17794																Vac_ImportDeg	PF09783.11	Vacuolar import and degradation protein
MSTRG.17822																GBP	PF02263.21	Guanylate-binding protein, N-terminal domain
MSTRG.17839	XP_014775672.1	PREDICTED: polyubiquitin-B isoform X1 [Octopus bimaculoides_x0001_XP_014775673.1 PREDICTED: polyubiquitin-B isoform X1 ]	P0CG53.1	RecName: Full=Polyubiquitin-B; Contains: RecName: Full=Ubiquitin; Flags: Precursor [Bos taurus]	29073.XP_008684233.1	Carnivora	UBB	GO:0000122,GO:0000165,GO:0000187,GO:0000209,GO:0000715,GO:0000731,GO:0000902,GO:0001666,GO:0001932,GO:0001934,GO:0002218,GO:0002221,GO:0002224,GO:0002253,GO:0002376,GO:0002682,GO:0002684,GO:0002753,GO:0002755,GO:0002756,GO:0002757,GO:0002758,GO:0002764,GO:0005575,GO:0005622,GO:0005623,GO:0005634,GO:0005654,GO:0005737,GO:0005739,GO:0005740,GO:0005741,GO:0005768,GO:0005783,GO:0005789,GO:0005829,GO:…		ko:K04551,ko:K08770	ko03320,ko04137,ko04144,ko05012,ko05167,map03320,map04137,map04144,map05012,map05167	O	Ubiquitin-like domain	K08770	ubiquitin C
MSTRG.17840	XP_014775672.1	PREDICTED: polyubiquitin-B isoform X1 [Octopus bimaculoides_x0001_XP_014775673.1 PREDICTED: polyubiquitin-B isoform X1 ]	P0CG53.1	RecName: Full=Polyubiquitin-B; Contains: RecName: Full=Ubiquitin; Flags: Precursor [Bos taurus]	29073.XP_008684233.1	Carnivora	UBB	GO:0000122,GO:0000165,GO:0000187,GO:0000209,GO:0000715,GO:0000731,GO:0000902,GO:0001666,GO:0001932,GO:0001934,GO:0002218,GO:0002221,GO:0002224,GO:0002253,GO:0002376,GO:0002682,GO:0002684,GO:0002753,GO:0002755,GO:0002756,GO:0002757,GO:0002758,GO:0002764,GO:0005575,GO:0005622,GO:0005623,GO:0005634,GO:0005654,GO:0005737,GO:0005739,GO:0005740,GO:0005741,GO:0005768,GO:0005783,GO:0005789,GO:0005829,GO:…		ko:K04551,ko:K08770	ko03320,ko04137,ko04144,ko05012,ko05167,map03320,map04137,map04144,map05012,map05167	O	Ubiquitin-like domain	K08770	ubiquitin C
MSTRG.17852	KAF0883030.1	LORF2 protein, partial [Crocuta crocuta]	O00370.1	RecName: Full=LINE-1 retrotransposable element ORF2 protein; Short=ORF2p; Includes: RecName: Full=Reverse transcriptase; Includes: RecName: Full=Endonuclease [Homo sapiens]	9940.ENSOARP00000006233	Cetartiodactyla						S	Endonuclease-reverse transcriptase
MSTRG.17887					9940.ENSOARP00000001217	Cetartiodactyla						S	Endonuclease-reverse transcriptase
MSTRG.18024	XP_014688155.1	PREDICTED: zinc finger protein 594 [Equus asinus_x0001_XP_014688156.1 PREDICTED: zinc finger protein 594 ]	Q96JF6.3	RecName: Full=Zinc finger protein 594; AltName: Full=Zinc finger protein HZF18 [Homo sapiens]										K09228	KRAB domain-containing zinc finger protein
MSTRG.18025			Q96JF6.3	RecName: Full=Zinc finger protein 594; AltName: Full=Zinc finger protein HZF18 [Homo sapiens]										K09228	KRAB domain-containing zinc finger protein
MSTRG.18115																RINGv	PF12906.9	RING-variant domain
MSTRG.18120	KAB0398724.1	hypothetical protein E2I00_015848, partial [Balaenoptera physalus]	Q5R5X9.1	RecName: Full=SET and MYND domain-containing protein 4 [Pongo abelii]	118797.XP_007454266.1	Cetartiodactyla	SMYD4					B	SET and MYND domain-containing protein 4	K24634	SET and MYND domain-containing protein 4 [EC:2.1.1.-]	SET	PF00856.30	SET domain
MSTRG.1829	KAF5926588.1	hypothetical protein HPG69_001217, partial [Diceros bicornis minor]	Q8N4A0.2	RecName: Full=Polypeptide N-acetylgalactosaminyltransferase 4; AltName: Full=Polypeptide GalNAc transferase 4; Short=GalNAc-T4; Short=pp-GaNTase 4; AltName: Full=Protein-UDP acetylgalactosaminyltransferase 4; AltName: Full=UDP-GalNAc:polypeptide N-acetylgalactosaminyltransferase 4 [Homo sapiens]	9713.XP_006747785.1	Carnivora	GALNT4	GO:0000139,GO:0003674,GO:0003824,GO:0004653,GO:0005575,GO:0005622,GO:0005623,GO:0005737,GO:0005794,GO:0005975,GO:0006464,GO:0006486,GO:0006493,GO:0006807,GO:0008150,GO:0008152,GO:0008194,GO:0008376,GO:0009058,GO:0009059,GO:0009100,GO:0009101,GO:0009987,GO:0012505,GO:0016020,GO:0016266,GO:0016740,GO:0016757,GO:0016758,GO:0019538,GO:0031090,GO:0031984,GO:0034645,GO:0036211,GO:0043170,GO:0043226,GO:…	2.4.1.41	ko:K00710	ko00512,ko01100,map00512,map01100	O	polypeptide N-acetylgalactosaminyltransferase	K00710	polypeptide N-acetylgalactosaminyltransferase [EC:2.4.1.41]
MSTRG.18326																WAP	PF00095.23	WAP-type (Whey Acidic Protein) 'four-disulfide core'
MSTRG.18388	ABR01162.1	endonuclease/reverse transcriptase [Sus scrofa]	O00370.1	RecName: Full=LINE-1 retrotransposable element ORF2 protein; Short=ORF2p; Includes: RecName: Full=Reverse transcriptase; Includes: RecName: Full=Endonuclease [Homo sapiens]	9940.ENSOARP00000001217	Cetartiodactyla						S	Endonuclease-reverse transcriptase
MSTRG.18409	XP_028377364.2	olfactory receptor 4D2 [Phyllostomus discolor]	P58180.1	RecName: Full=Olfactory receptor 4D2; AltName: Full=B-lymphocyte membrane protein BC2009; AltName: Full=Olfactory receptor OR17-24 [Homo sapiens]
MSTRG.18456	KAB0348100.1	hypothetical protein FD754_012957 [Muntiacus muntjak]			9940.ENSOARP00000001217	Cetartiodactyla						S	Endonuclease-reverse transcriptase
MSTRG.1853			O00370.1	RecName: Full=LINE-1 retrotransposable element ORF2 protein; Short=ORF2p; Includes: RecName: Full=Reverse transcriptase; Includes: RecName: Full=Endonuclease [Homo sapiens]	9940.ENSOARP00000001217	Cetartiodactyla						S	Endonuclease-reverse transcriptase
MSTRG.1854			O00370.1	RecName: Full=LINE-1 retrotransposable element ORF2 protein; Short=ORF2p; Includes: RecName: Full=Reverse transcriptase; Includes: RecName: Full=Endonuclease [Homo sapiens]	9940.ENSOARP00000001217	Cetartiodactyla						S	Endonuclease-reverse transcriptase
MSTRG.18577																IBN_N	PF03810.21	Importin-beta N-terminal domain
MSTRG.18660	XP_014646163.1	PREDICTED: keratin-associated protein 16-1 isoform X1 [Ceratotherium simum simum_x0001_XP_014646164.1 PREDICTED: keratin-associated protein 16-1 isoform X2 ]	A8MUX0.1	RecName: Full=Keratin-associated protein 16-1 [Homo sapiens]
MSTRG.18856	WP_117224667.1	endonuclease/exonuclease/phosphatase family protein [Staphylococcus aureus]	O00370.1	RecName: Full=LINE-1 retrotransposable element ORF2 protein; Short=ORF2p; Includes: RecName: Full=Reverse transcriptase; Includes: RecName: Full=Endonuclease [Homo sapiens]	9940.ENSOARP00000001217	Cetartiodactyla						S	Endonuclease-reverse transcriptase
MSTRG.18857	AIE45854.1	ORF2 [synthetic construct]	O00370.1	RecName: Full=LINE-1 retrotransposable element ORF2 protein; Short=ORF2p; Includes: RecName: Full=Reverse transcriptase; Includes: RecName: Full=Endonuclease [Homo sapiens]	9940.ENSOARP00000001217	Cetartiodactyla						S	Endonuclease-reverse transcriptase
MSTRG.1886																LSM	PF01423.24	LSM domain
MSTRG.18925	AIE45854.1	ORF2 [synthetic construct]			9940.ENSOARP00000011671	Cetartiodactyla						S	Endonuclease-reverse transcriptase
MSTRG.1898	WP_204281390.1	DUF1725 domain-containing protein [Moraxella catarrhalis]			9940.ENSOARP00000001217	Cetartiodactyla						S	Endonuclease-reverse transcriptase
MSTRG.1904																DHC_N2	PF08393.15	Dynein heavy chain, N-terminal region 2
MSTRG.1907	ELR55573.1	hypothetical protein M91_15722 [Bos mutus]	O00370.1	RecName: Full=LINE-1 retrotransposable element ORF2 protein; Short=ORF2p; Includes: RecName: Full=Reverse transcriptase; Includes: RecName: Full=Endonuclease [Homo sapiens]	9940.ENSOARP00000001217	Cetartiodactyla						S	Endonuclease-reverse transcriptase
MSTRG.1908	WP_117181681.1	endonuclease/exonuclease/phosphatase family protein [Staphylococcus aureus]	O00370.1	RecName: Full=LINE-1 retrotransposable element ORF2 protein; Short=ORF2p; Includes: RecName: Full=Reverse transcriptase; Includes: RecName: Full=Endonuclease [Homo sapiens]	9940.ENSOARP00000001217	Cetartiodactyla						S	Endonuclease-reverse transcriptase
MSTRG.19222																UN_NPL4	PF11543.10	Nuclear pore localisation protein NPL4
MSTRG.19279																PT	PF04886.14	PT repeat
MSTRG.1929	ELR62420.1	hypothetical protein M91_10472 [Bos mutus]			9940.ENSOARP00000001217	Cetartiodactyla						S	Endonuclease-reverse transcriptase
MSTRG.1936																Cor1	PF04803.14	Cor1/Xlr/Xmr conserved region
MSTRG.1944	WP_117219690.1	endonuclease/exonuclease/phosphatase family protein [Staphylococcus aureus]	O00370.1	RecName: Full=LINE-1 retrotransposable element ORF2 protein; Short=ORF2p; Includes: RecName: Full=Reverse transcriptase; Includes: RecName: Full=Endonuclease [Homo sapiens]	9940.ENSOARP00000001217	Cetartiodactyla						S	Endonuclease-reverse transcriptase
MSTRG.19539																COX6C	PF02937.17	Cytochrome c oxidase subunit VIc
MSTRG.19571																TMEM100	PF16311.7	Transmembrane protein 100
MSTRG.1961																Glyco_transf_8	PF01501.22	Glycosyl transferase family 8
MSTRG.19615			O43749.1	RecName: Full=Olfactory receptor 1F1; AltName: Full=Olfactory receptor 16-35; Short=OR16-35; AltName: Full=Olfactory receptor 1F10; AltName: Full=Olfactory receptor 1F4; AltName: Full=Olfactory receptor 1F5; AltName: Full=Olfactory receptor 1F6; AltName: Full=Olfactory receptor 1F7; AltName: Full=Olfactory receptor 1F8; AltName: Full=Olfactory receptor 1F9; AltName: Full=Olfactory receptor OR16-4…	9402.XP_006914245.1	Chiroptera	OR1F1	GO:0003008,GO:0003674,GO:0004888,GO:0004984,GO:0005575,GO:0005623,GO:0005886,GO:0007154,GO:0007165,GO:0007186,GO:0007600,GO:0007606,GO:0007608,GO:0008150,GO:0009593,GO:0009987,GO:0016020,GO:0016021,GO:0023052,GO:0031224,GO:0032501,GO:0038023,GO:0042221,GO:0044425,GO:0044464,GO:0050789,GO:0050794,GO:0050877,GO:0050896,GO:0050906,GO:0050907,GO:0050911,GO:0051606,GO:0051716,GO:0060089,GO:0065007,GO:…		ko:K04257	ko04740,map04740	T	Serpentine type 7TM GPCR chemoreceptor Srx	K04257	olfactory receptor
MSTRG.19617					9940.ENSOARP00000000036	Cetartiodactyla						S	Endonuclease-reverse transcriptase	K04257	olfactory receptor
MSTRG.19664																DUF4713	PF15831.7	Domain of unknown function (DUF4713)
MSTRG.19693																zf-LITAF-like	PF10601.11	LITAF-like zinc ribbon domain
MSTRG.1971					9940.ENSOARP00000001217	Cetartiodactyla						S	Endonuclease-reverse transcriptase
MSTRG.1973																OCC1	PF15506.8	OCC1 family
MSTRG.19745					9940.ENSOARP00000001217	Cetartiodactyla						S	Endonuclease-reverse transcriptase
MSTRG.19746					9940.ENSOARP00000001217	Cetartiodactyla						S	Endonuclease-reverse transcriptase
MSTRG.19843	WP_117181681.1	endonuclease/exonuclease/phosphatase family protein [Staphylococcus aureus]	O00370.1	RecName: Full=LINE-1 retrotransposable element ORF2 protein; Short=ORF2p; Includes: RecName: Full=Reverse transcriptase; Includes: RecName: Full=Endonuclease [Homo sapiens]	9940.ENSOARP00000001217	Cetartiodactyla						S	Endonuclease-reverse transcriptase
MSTRG.19946																Thioredoxin_6	PF13848.8	Thioredoxin-like domain
MSTRG.1995	AIE45854.1	ORF2 [synthetic construct]			9940.ENSOARP00000011671	Cetartiodactyla						S	Endonuclease-reverse transcriptase
MSTRG.19957	WP_117181681.1	endonuclease/exonuclease/phosphatase family protein [Staphylococcus aureus]	O00370.1	RecName: Full=LINE-1 retrotransposable element ORF2 protein; Short=ORF2p; Includes: RecName: Full=Reverse transcriptase; Includes: RecName: Full=Endonuclease [Homo sapiens]	10116.ENSRNOP00000065391	Euarchontoglires						S	Reverse transcriptase (RNA-dependent DNA polymerase)
MSTRG.20125																Ribosomal_S19	PF00203.23	Ribosomal protein S19
MSTRG.20149	AIE45854.1	ORF2 [synthetic construct]	O00370.1	RecName: Full=LINE-1 retrotransposable element ORF2 protein; Short=ORF2p; Includes: RecName: Full=Reverse transcriptase; Includes: RecName: Full=Endonuclease [Homo sapiens]	9940.ENSOARP00000001217	Cetartiodactyla						S	Endonuclease-reverse transcriptase
MSTRG.20172																EF-hand_7	PF13499.8	EF-hand domain pair
MSTRG.2018					9940.ENSOARP00000001217	Cetartiodactyla						S	Endonuclease-reverse transcriptase
MSTRG.20237	WP_117224667.1	endonuclease/exonuclease/phosphatase family protein [Staphylococcus aureus]			9940.ENSOARP00000000036	Cetartiodactyla						S	Endonuclease-reverse transcriptase
MSTRG.20317			O00370.1	RecName: Full=LINE-1 retrotransposable element ORF2 protein; Short=ORF2p; Includes: RecName: Full=Reverse transcriptase; Includes: RecName: Full=Endonuclease [Homo sapiens]	9940.ENSOARP00000001217	Cetartiodactyla						S	Endonuclease-reverse transcriptase
MSTRG.2032					9940.ENSOARP00000001217	Cetartiodactyla						S	Endonuclease-reverse transcriptase			Trnau1ap	PF17654.3	Selenocysteine tRNA 1 associated proteins
MSTRG.20322					9940.ENSOARP00000001217	Cetartiodactyla						S	Endonuclease-reverse transcriptase
MSTRG.20324	XP_014723213.1	PREDICTED: microtubule-associated protein 2 isoform X10 [Equus asinus_x0001_XP_014723214.1 PREDICTED: microtubule-associated protein 2 isoform X10 ]	P11137.4	RecName: Full=Microtubule-associated protein 2; Short=MAP-2 [Homo sapiens]	118797.XP_007460283.1	Cetartiodactyla	MAP2	GO:0000226,GO:0000902,GO:0000904,GO:0001558,GO:0001578,GO:0001726,GO:0002162,GO:0003674,GO:0003779,GO:0005198,GO:0005488,GO:0005515,GO:0005519,GO:0005575,GO:0005622,GO:0005623,GO:0005634,GO:0005730,GO:0005737,GO:0005783,GO:0005790,GO:0005791,GO:0005829,GO:0005856,GO:0005875,GO:0005886,GO:0006996,GO:0007010,GO:0007017,GO:0007026,GO:0007163,GO:0007275,GO:0007399,GO:0007409,GO:0007417,GO:0008017,GO:…		ko:K10430		Z	Microtubule-associated protein 2	K10430	microtubule-associated protein 2
MSTRG.20356	KAB0371648.1	hypothetical protein FD755_016586 [Muntiacus reevesi]	P11369.2	RecName: Full=LINE-1 retrotransposable element ORF2 protein; Short=ORF2p; AltName: Full=Long interspersed element-1; Short=L1; AltName: Full=Retrovirus-related Pol polyprotein LINE-1; Includes: RecName: Full=Reverse transcriptase; Includes: RecName: Full=Endonuclease [Mus musculus]	9940.ENSOARP00000000036	Cetartiodactyla						S	Endonuclease-reverse transcriptase
MSTRG.20366			O00370.1	RecName: Full=LINE-1 retrotransposable element ORF2 protein; Short=ORF2p; Includes: RecName: Full=Reverse transcriptase; Includes: RecName: Full=Endonuclease [Homo sapiens]	9940.ENSOARP00000006233	Cetartiodactyla						S	Endonuclease-reverse transcriptase
MSTRG.20383																Cystatin	PF00031.23	Cystatin domain
MSTRG.20417																Snapin_Pallidin	PF14712.8	Snapin/Pallidin
MSTRG.20421	KAB0342975.1	hypothetical protein FD754_019901 [Muntiacus muntjak]	O00370.1	RecName: Full=LINE-1 retrotransposable element ORF2 protein; Short=ORF2p; Includes: RecName: Full=Reverse transcriptase; Includes: RecName: Full=Endonuclease [Homo sapiens]	9940.ENSOARP00000001217	Cetartiodactyla						S	Endonuclease-reverse transcriptase
MSTRG.20431	XP_004778717.1	PREDICTED: spermatogenesis-associated protein 31D1-like [Mustela putorius furo]			29073.XP_008703744.1	Carnivora	SPATA31D1					S	spermatogenesis-associated protein
MSTRG.20460					29073.XP_008696612.1	Carnivora	OR2AE1	GO:0003008,GO:0003674,GO:0004888,GO:0004984,GO:0005575,GO:0005623,GO:0005886,GO:0007154,GO:0007165,GO:0007186,GO:0007600,GO:0007606,GO:0007608,GO:0008150,GO:0009593,GO:0009987,GO:0016020,GO:0016021,GO:0023052,GO:0031224,GO:0032501,GO:0038023,GO:0042221,GO:0044425,GO:0044464,GO:0050789,GO:0050794,GO:0050877,GO:0050896,GO:0050906,GO:0050907,GO:0050911,GO:0051606,GO:0051716,GO:0060089,GO:0065007,GO:…		ko:K04257	ko04740,map04740	T	Olfactory receptor, family 2, subfamily AE, member 1
MSTRG.20462	KAF0882933.1	O2AE1 protein, partial [Crocuta crocuta]			29073.XP_008696612.1	Carnivora	OR2AE1	GO:0003008,GO:0003674,GO:0004888,GO:0004984,GO:0005575,GO:0005623,GO:0005886,GO:0007154,GO:0007165,GO:0007186,GO:0007600,GO:0007606,GO:0007608,GO:0008150,GO:0009593,GO:0009987,GO:0016020,GO:0016021,GO:0023052,GO:0031224,GO:0032501,GO:0038023,GO:0042221,GO:0044425,GO:0044464,GO:0050789,GO:0050794,GO:0050877,GO:0050896,GO:0050906,GO:0050907,GO:0050911,GO:0051606,GO:0051716,GO:0060089,GO:0065007,GO:…		ko:K04257	ko04740,map04740	T	Olfactory receptor, family 2, subfamily AE, member 1
MSTRG.20466																NCD3G	PF07562.16	Nine Cysteines Domain of family 3 GPCR
MSTRG.2047	AIE45854.1	ORF2 [synthetic construct]	O00370.1	RecName: Full=LINE-1 retrotransposable element ORF2 protein; Short=ORF2p; Includes: RecName: Full=Reverse transcriptase; Includes: RecName: Full=Endonuclease [Homo sapiens]	10116.ENSRNOP00000065391	Euarchontoglires						S	Reverse transcriptase (RNA-dependent DNA polymerase)
MSTRG.20477	AIE45854.1	ORF2 [synthetic construct]	O00370.1	RecName: Full=LINE-1 retrotransposable element ORF2 protein; Short=ORF2p; Includes: RecName: Full=Reverse transcriptase; Includes: RecName: Full=Endonuclease [Homo sapiens]	9940.ENSOARP00000001217	Cetartiodactyla						S	Endonuclease-reverse transcriptase	K04257	olfactory receptor
MSTRG.20478					9940.ENSOARP00000007153	Cetartiodactyla						S	Endonuclease-reverse transcriptase			ANF_receptor	PF01094.30	Receptor family ligand binding region
MSTRG.20479	KAF0882933.1	O2AE1 protein, partial [Crocuta crocuta]			9668.ENSMPUP00000019766	Carnivora	OR2AE1	GO:0003008,GO:0003674,GO:0004888,GO:0004984,GO:0005575,GO:0005623,GO:0005886,GO:0007154,GO:0007165,GO:0007186,GO:0007600,GO:0007606,GO:0007608,GO:0008150,GO:0009593,GO:0009987,GO:0016020,GO:0016021,GO:0023052,GO:0031224,GO:0032501,GO:0038023,GO:0042221,GO:0044425,GO:0044464,GO:0050789,GO:0050794,GO:0050877,GO:0050896,GO:0050906,GO:0050907,GO:0050911,GO:0051606,GO:0051716,GO:0060089,GO:0065007,GO:…		ko:K04257	ko04740,map04740	T	Olfactory receptor, family 2, subfamily AE, member 1
MSTRG.20488	XP_028869771.1	Retrovirus-related Pol poly LINE-1, putative [Babesia ovata_x0001_GBE63528.1 Retrovirus-related Pol poly LINE-1, putative ]	O00370.1	RecName: Full=LINE-1 retrotransposable element ORF2 protein; Short=ORF2p; Includes: RecName: Full=Reverse transcriptase; Includes: RecName: Full=Endonuclease [Homo sapiens]	9940.ENSOARP00000001217	Cetartiodactyla						S	Endonuclease-reverse transcriptase
MSTRG.20509					9940.ENSOARP00000001217	Cetartiodactyla						S	Endonuclease-reverse transcriptase
MSTRG.20513	AIE45854.1	ORF2 [synthetic construct]	O00370.1	RecName: Full=LINE-1 retrotransposable element ORF2 protein; Short=ORF2p; Includes: RecName: Full=Reverse transcriptase; Includes: RecName: Full=Endonuclease [Homo sapiens]	9940.ENSOARP00000007153	Cetartiodactyla						S	Endonuclease-reverse transcriptase
MSTRG.20552			O00370.1	RecName: Full=LINE-1 retrotransposable element ORF2 protein; Short=ORF2p; Includes: RecName: Full=Reverse transcriptase; Includes: RecName: Full=Endonuclease [Homo sapiens]	9940.ENSOARP00000001217	Cetartiodactyla						S	Endonuclease-reverse transcriptase
MSTRG.2057	XP_014683097.1	PREDICTED: uncharacterized protein LOC106822424 [Equus asinus]
MSTRG.2059	WP_163598231.1	reverse transcriptase family protein [Moraxella catarrhalis]			9940.ENSOARP00000001217	Cetartiodactyla						S	Endonuclease-reverse transcriptase
MSTRG.20598																DUF1154	PF06631.13	Protein of unknown function (DUF1154)
MSTRG.20660														K08616	disintegrin and metalloproteinase domain-containing protein 33 [EC:3.4.24.-]
MSTRG.20680	KAB0369595.1	hypothetical protein FD755_018588 [Muntiacus reevesi]	O00370.1	RecName: Full=LINE-1 retrotransposable element ORF2 protein; Short=ORF2p; Includes: RecName: Full=Reverse transcriptase; Includes: RecName: Full=Endonuclease [Homo sapiens]	9940.ENSOARP00000001217	Cetartiodactyla						S	Endonuclease-reverse transcriptase
MSTRG.20701	XP_014683991.1	PREDICTED: serine/threonine-protein kinase 35 isoform X1 [Equus asinus]												K08859	serine/threonine kinase 35 [EC:2.7.11.1]
MSTRG.20711	ABR01162.1	endonuclease/reverse transcriptase [Sus scrofa]	O00370.1	RecName: Full=LINE-1 retrotransposable element ORF2 protein; Short=ORF2p; Includes: RecName: Full=Reverse transcriptase; Includes: RecName: Full=Endonuclease [Homo sapiens]	9940.ENSOARP00000011671	Cetartiodactyla						S	Endonuclease-reverse transcriptase
MSTRG.20712	ABR01162.1	endonuclease/reverse transcriptase [Sus scrofa]	O00370.1	RecName: Full=LINE-1 retrotransposable element ORF2 protein; Short=ORF2p; Includes: RecName: Full=Reverse transcriptase; Includes: RecName: Full=Endonuclease [Homo sapiens]	9940.ENSOARP00000011671	Cetartiodactyla						S	Endonuclease-reverse transcriptase
MSTRG.20719					9940.ENSOARP00000001217	Cetartiodactyla						S	Endonuclease-reverse transcriptase
MSTRG.20760					9940.ENSOARP00000011671	Cetartiodactyla						S	Endonuclease-reverse transcriptase
MSTRG.20761					9940.ENSOARP00000001217	Cetartiodactyla						S	Endonuclease-reverse transcriptase
MSTRG.20766																Defensin_beta_2	PF13841.8	Beta defensin
MSTRG.20809																Ribosomal_L11_N	PF03946.16	Ribosomal protein L11, N-terminal domain
MSTRG.20836	WP_183075694.1	endonuclease/exonuclease/phosphatase family protein [Mycobacterium tuberculosis]			9940.ENSOARP00000001217	Cetartiodactyla						S	Endonuclease-reverse transcriptase
MSTRG.20904					9940.ENSOARP00000011671	Cetartiodactyla						S	Endonuclease-reverse transcriptase
MSTRG.20905					9940.ENSOARP00000011671	Cetartiodactyla						S	Endonuclease-reverse transcriptase
MSTRG.20937	AIE45854.1	ORF2 [synthetic construct]	P11369.2	RecName: Full=LINE-1 retrotransposable element ORF2 protein; Short=ORF2p; AltName: Full=Long interspersed element-1; Short=L1; AltName: Full=Retrovirus-related Pol polyprotein LINE-1; Includes: RecName: Full=Reverse transcriptase; Includes: RecName: Full=Endonuclease [Mus musculus]	9940.ENSOARP00000001217	Cetartiodactyla						S	Endonuclease-reverse transcriptase
MSTRG.21010					9940.ENSOARP00000021308	Mammalia						L	Reverse transcriptase (RNA-dependent DNA polymerase)
MSTRG.21011					9940.ENSOARP00000021308	Mammalia						L	Reverse transcriptase (RNA-dependent DNA polymerase)			Gpi16	PF04113.16	Gpi16 subunit, GPI transamidase component
MSTRG.21018																Kunitz_BPTI	PF00014.25	Kunitz/Bovine pancreatic trypsin inhibitor domain
MSTRG.21028	WP_204281390.1	DUF1725 domain-containing protein [Moraxella catarrhalis]			9940.ENSOARP00000007153	Cetartiodactyla						S	Endonuclease-reverse transcriptase
MSTRG.21056	XP_014715407.1	PREDICTED: LOW QUALITY PROTEIN: zinc finger protein 334-like [Equus asinus]	Q9HCZ1.2	RecName: Full=Zinc finger protein 334 [Homo sapiens]
MSTRG.2109																UPF0184	PF03670.15	Uncharacterised protein family (UPF0184)
MSTRG.21120																Na_H_Exchanger	PF00999.23	Sodium/hydrogen exchanger family
MSTRG.21138														K17332	nuclear factor of activated T-cells, cytoplasmic 2	RHD_dimer	PF16179.7	Rel homology dimerisation domain
MSTRG.21165																C1q	PF00386.23	C1q domain
MSTRG.212	AIE45854.1	ORF2 [synthetic construct]	O00370.1	RecName: Full=LINE-1 retrotransposable element ORF2 protein; Short=ORF2p; Includes: RecName: Full=Reverse transcriptase; Includes: RecName: Full=Endonuclease [Homo sapiens]	9940.ENSOARP00000001217	Cetartiodactyla						S	Endonuclease-reverse transcriptase
MSTRG.21235																ATP-synt_Eps	PF04627.15	Mitochondrial ATP synthase epsilon chain
MSTRG.21253	ABR01162.1	endonuclease/reverse transcriptase [Sus scrofa]	O00370.1	RecName: Full=LINE-1 retrotransposable element ORF2 protein; Short=ORF2p; Includes: RecName: Full=Reverse transcriptase; Includes: RecName: Full=Endonuclease [Homo sapiens]	10116.ENSRNOP00000065391	Euarchontoglires						S	Reverse transcriptase (RNA-dependent DNA polymerase)
MSTRG.21305																ArfGap	PF01412.20	Putative GTPase activating protein for Arf
MSTRG.21306																fn3	PF00041.23	Fibronectin type III domain
MSTRG.21334														K23192	myelin transcription factor 1
MSTRG.21349					9940.ENSOARP00000006233	Cetartiodactyla						S	Endonuclease-reverse transcriptase
MSTRG.2136	KAF5922295.1	hypothetical protein HPG69_006897 [Diceros bicornis minor]			59463.ENSMLUP00000021866	Chiroptera	MKI67	GO:0000003,GO:0000775,GO:0000793,GO:0001889,GO:0003674,GO:0005488,GO:0005515,GO:0005575,GO:0005622,GO:0005623,GO:0005634,GO:0005654,GO:0005694,GO:0005730,GO:0005737,GO:0007049,GO:0007088,GO:0007275,GO:0007346,GO:0008022,GO:0008150,GO:0008283,GO:0009653,GO:0009887,GO:0009987,GO:0010564,GO:0016604,GO:0022414,GO:0022612,GO:0031974,GO:0031981,GO:0032501,GO:0032502,GO:0033043,GO:0033044,GO:0043226,GO:…		ko:K17582		S	Antigen KI-67	K17582	antigen KI-67
MSTRG.21376	AIE45854.1	ORF2 [synthetic construct]			9940.ENSOARP00000001217	Cetartiodactyla						S	Endonuclease-reverse transcriptase
MSTRG.21378	AAY88216.1	endonuclease/reverse transcriptase [Rattus norvegicus]	P11369.2	RecName: Full=LINE-1 retrotransposable element ORF2 protein; Short=ORF2p; AltName: Full=Long interspersed element-1; Short=L1; AltName: Full=Retrovirus-related Pol polyprotein LINE-1; Includes: RecName: Full=Reverse transcriptase; Includes: RecName: Full=Endonuclease [Mus musculus]	9940.ENSOARP00000000036	Cetartiodactyla						S	Endonuclease-reverse transcriptase
MSTRG.21400	AIE45854.1	ORF2 [synthetic construct]	O00370.1	RecName: Full=LINE-1 retrotransposable element ORF2 protein; Short=ORF2p; Includes: RecName: Full=Reverse transcriptase; Includes: RecName: Full=Endonuclease [Homo sapiens]	9940.ENSOARP00000000036	Cetartiodactyla						S	Endonuclease-reverse transcriptase
MSTRG.21418					9940.ENSOARP00000001217	Cetartiodactyla						S	Endonuclease-reverse transcriptase
MSTRG.21439			Q86Z02.1	RecName: Full=Homeodomain-interacting protein kinase 1; AltName: Full=Nuclear body-associated kinase 2 [Homo sapiens]	9940.ENSOARP00000021404	Cetartiodactyla	HIPK1	GO:0000122,GO:0001654,GO:0001959,GO:0002088,GO:0002089,GO:0003002,GO:0003407,GO:0003674,GO:0003712,GO:0003714,GO:0003824,GO:0004672,GO:0005575,GO:0005622,GO:0005623,GO:0005634,GO:0005654,GO:0005737,GO:0005813,GO:0005815,GO:0005829,GO:0005856,GO:0006355,GO:0006357,GO:0006464,GO:0006468,GO:0006793,GO:0006796,GO:0006807,GO:0006915,GO:0006950,GO:0006974,GO:0007154,GO:0007165,GO:0007166,GO:0007224,GO:…	2.7.11.1	ko:K08826	ko04218,map04218	T	kinase 1	K08826	homeodomain interacting protein kinase [EC:2.7.11.1]
MSTRG.21441																Olduvai	PF06758.15	Olduvai domain
MSTRG.21448																TAFA	PF12020.10	TAFA family
MSTRG.2147	WP_163598231.1	reverse transcriptase family protein [Moraxella catarrhalis]	O00370.1	RecName: Full=LINE-1 retrotransposable element ORF2 protein; Short=ORF2p; Includes: RecName: Full=Reverse transcriptase; Includes: RecName: Full=Endonuclease [Homo sapiens]	9940.ENSOARP00000001217	Cetartiodactyla						S	Endonuclease-reverse transcriptase
MSTRG.21508																Ldh_1_N	PF00056.25	lactate/malate dehydrogenase, NAD binding domain
MSTRG.21571	XP_014690253.1	PREDICTED: uncharacterized protein LOC106827107 [Equus asinus]
MSTRG.21602	WP_117224667.1	endonuclease/exonuclease/phosphatase family protein [Staphylococcus aureus]	O00370.1	RecName: Full=LINE-1 retrotransposable element ORF2 protein; Short=ORF2p; Includes: RecName: Full=Reverse transcriptase; Includes: RecName: Full=Endonuclease [Homo sapiens]	9940.ENSOARP00000001217	Cetartiodactyla						S	Endonuclease-reverse transcriptase
MSTRG.2161	WP_117224667.1	endonuclease/exonuclease/phosphatase family protein [Staphylococcus aureus]			9940.ENSOARP00000001217	Cetartiodactyla						S	Endonuclease-reverse transcriptase
MSTRG.21611																DUF866	PF05907.15	Eukaryotic protein of unknown function (DUF866)
MSTRG.21671	WP_163598231.1	reverse transcriptase family protein [Moraxella catarrhalis]	O00370.1	RecName: Full=LINE-1 retrotransposable element ORF2 protein; Short=ORF2p; Includes: RecName: Full=Reverse transcriptase; Includes: RecName: Full=Endonuclease [Homo sapiens]	9940.ENSOARP00000006233	Cetartiodactyla						S	Endonuclease-reverse transcriptase
MSTRG.2177					9940.ENSOARP00000011671	Cetartiodactyla						S	Endonuclease-reverse transcriptase
MSTRG.21790	KAB0381682.1	hypothetical protein FD755_003599 [Muntiacus reevesi]	O00370.1	RecName: Full=LINE-1 retrotransposable element ORF2 protein; Short=ORF2p; Includes: RecName: Full=Reverse transcriptase; Includes: RecName: Full=Endonuclease [Homo sapiens]	9940.ENSOARP00000001217	Cetartiodactyla						S	Endonuclease-reverse transcriptase	K04262	prostaglandin F receptor
MSTRG.21798					9612.ENSCAFP00000039016	Carnivora	TIGD1					BD	Tigger transposable
MSTRG.21801																Ribosomal_S17	PF00366.22	Ribosomal protein S17
MSTRG.21807																SOCS_box	PF07525.18	SOCS box
MSTRG.21827					9940.ENSOARP00000001217	Cetartiodactyla						S	Endonuclease-reverse transcriptase
MSTRG.21839	AIE45854.1	ORF2 [synthetic construct]	O00370.1	RecName: Full=LINE-1 retrotransposable element ORF2 protein; Short=ORF2p; Includes: RecName: Full=Reverse transcriptase; Includes: RecName: Full=Endonuclease [Homo sapiens]	9940.ENSOARP00000001217	Cetartiodactyla						S	Endonuclease-reverse transcriptase
MSTRG.21850																G-gamma	PF00631.24	GGL domain
MSTRG.21882	KXZ01565.1	endonuclease [Bacillus cereus]	O00370.1	RecName: Full=LINE-1 retrotransposable element ORF2 protein; Short=ORF2p; Includes: RecName: Full=Reverse transcriptase; Includes: RecName: Full=Endonuclease [Homo sapiens]	9940.ENSOARP00000001217	Cetartiodactyla						S	Endonuclease-reverse transcriptase
MSTRG.21907					9940.ENSOARP00000001217	Cetartiodactyla						S	Endonuclease-reverse transcriptase
MSTRG.21944																MOEP19	PF16005.7	KH-like RNA-binding domain
MSTRG.21946			O00370.1	RecName: Full=LINE-1 retrotransposable element ORF2 protein; Short=ORF2p; Includes: RecName: Full=Reverse transcriptase; Includes: RecName: Full=Endonuclease [Homo sapiens]	9940.ENSOARP00000001217	Cetartiodactyla						S	Endonuclease-reverse transcriptase
MSTRG.21951	WP_117224667.1	endonuclease/exonuclease/phosphatase family protein [Staphylococcus aureus]	O00370.1	RecName: Full=LINE-1 retrotransposable element ORF2 protein; Short=ORF2p; Includes: RecName: Full=Reverse transcriptase; Includes: RecName: Full=Endonuclease [Homo sapiens]	9940.ENSOARP00000001217	Cetartiodactyla						S	Endonuclease-reverse transcriptase
MSTRG.21954			O00370.1	RecName: Full=LINE-1 retrotransposable element ORF2 protein; Short=ORF2p; Includes: RecName: Full=Reverse transcriptase; Includes: RecName: Full=Endonuclease [Homo sapiens]	9940.ENSOARP00000001217	Cetartiodactyla						S	Endonuclease-reverse transcriptase
MSTRG.21956	GBY84120.1	hypothetical protein M6K094_2572 [Staphylococcus aureus]	O00370.1	RecName: Full=LINE-1 retrotransposable element ORF2 protein; Short=ORF2p; Includes: RecName: Full=Reverse transcriptase; Includes: RecName: Full=Endonuclease [Homo sapiens]	9940.ENSOARP00000000036	Cetartiodactyla						S	Endonuclease-reverse transcriptase
MSTRG.21965	KAB0372904.1	hypothetical protein FD755_015657 [Muntiacus reevesi]	O00370.1	RecName: Full=LINE-1 retrotransposable element ORF2 protein; Short=ORF2p; Includes: RecName: Full=Reverse transcriptase; Includes: RecName: Full=Endonuclease [Homo sapiens]	9940.ENSOARP00000001217	Cetartiodactyla						S	Endonuclease-reverse transcriptase
MSTRG.22022	VFV39723.1	olfactory receptor 5t1-like [Lynx pardinus]			9612.ENSCAFP00000035169	Carnivora	OR5T3	GO:0003674,GO:0004888,GO:0004930,GO:0004993,GO:0005575,GO:0005623,GO:0005886,GO:0007154,GO:0007165,GO:0007186,GO:0007210,GO:0008150,GO:0008227,GO:0009987,GO:0016020,GO:0023052,GO:0030594,GO:0038023,GO:0044464,GO:0050789,GO:0050794,GO:0050896,GO:0051716,GO:0060089,GO:0065007,GO:0071944,GO:0098664,GO:0099528,GO:0099589		ko:K04257	ko04740,map04740	T	Olfactory receptor
MSTRG.22025	XP_014690253.1	PREDICTED: uncharacterized protein LOC106827107 [Equus asinus]
MSTRG.22026	XP_014690253.1	PREDICTED: uncharacterized protein LOC106827107 [Equus asinus]
MSTRG.22033	EPY74108.1	olfactory receptor 5AN1-like protein [Camelus ferus]			482537.XP_008591222.1	Euarchontoglires		GO:0003008,GO:0003674,GO:0004888,GO:0004984,GO:0005488,GO:0005549,GO:0005575,GO:0007154,GO:0007165,GO:0007186,GO:0007600,GO:0007606,GO:0007608,GO:0008150,GO:0009593,GO:0009987,GO:0016020,GO:0016021,GO:0023052,GO:0031224,GO:0032501,GO:0038023,GO:0042221,GO:0044425,GO:0050789,GO:0050794,GO:0050877,GO:0050896,GO:0050906,GO:0050907,GO:0050911,GO:0051606,GO:0051716,GO:0060089,GO:0065007		ko:K04257	ko04740,map04740	T	Olfactory receptor
MSTRG.22034					9940.ENSOARP00000001217	Cetartiodactyla						S	Endonuclease-reverse transcriptase
MSTRG.22035	GBY84120.1	hypothetical protein M6K094_2572 [Staphylococcus aureus]			9940.ENSOARP00000000036	Cetartiodactyla						S	Endonuclease-reverse transcriptase
MSTRG.22036	KAB0345133.1	hypothetical protein FD754_022059 [Muntiacus muntjak]			9940.ENSOARP00000011671	Cetartiodactyla						S	Endonuclease-reverse transcriptase
MSTRG.22039	pir|B34087|	[Homo sapiens]			9940.ENSOARP00000001217	Cetartiodactyla						S	Endonuclease-reverse transcriptase
MSTRG.22096			Q8NH69.1	RecName: Full=Olfactory receptor 5W2; AltName: Full=Olfactory receptor 5W3; AltName: Full=Olfactory receptor OR11-155 [Homo sapiens]	29073.XP_008692306.1	Carnivora	OR5W2			ko:K04257	ko04740,map04740	T	Olfactory receptor
MSTRG.22104	GBX15444.1	hypothetical protein M6C025_2581 [Staphylococcus aureus]	O00370.1	RecName: Full=LINE-1 retrotransposable element ORF2 protein; Short=ORF2p; Includes: RecName: Full=Reverse transcriptase; Includes: RecName: Full=Endonuclease [Homo sapiens]	9940.ENSOARP00000001217	Cetartiodactyla						S	Endonuclease-reverse transcriptase	K04257	olfactory receptor
MSTRG.22105	WP_163598231.1	reverse transcriptase family protein [Moraxella catarrhalis]	O00370.1	RecName: Full=LINE-1 retrotransposable element ORF2 protein; Short=ORF2p; Includes: RecName: Full=Reverse transcriptase; Includes: RecName: Full=Endonuclease [Homo sapiens]	9940.ENSOARP00000001217	Cetartiodactyla						S	Endonuclease-reverse transcriptase
MSTRG.22108	ABR01162.1	endonuclease/reverse transcriptase [Sus scrofa]	O00370.1	RecName: Full=LINE-1 retrotransposable element ORF2 protein; Short=ORF2p; Includes: RecName: Full=Reverse transcriptase; Includes: RecName: Full=Endonuclease [Homo sapiens]	9940.ENSOARP00000001217	Cetartiodactyla						S	Endonuclease-reverse transcriptase	K04257	olfactory receptor
MSTRG.22109	XP_015290744.1	PREDICTED: olfactory receptor 5D13-like, partial [Macaca fascicularis]			109478.XP_005885163.1	Chiroptera				ko:K04257	ko04740,map04740	T	Olfactory receptor 5D13-like
MSTRG.22112	WP_117196721.1	endonuclease/exonuclease/phosphatase family protein [Staphylococcus aureus]	O00370.1	RecName: Full=LINE-1 retrotransposable element ORF2 protein; Short=ORF2p; Includes: RecName: Full=Reverse transcriptase; Includes: RecName: Full=Endonuclease [Homo sapiens]	9940.ENSOARP00000001217	Cetartiodactyla						S	Endonuclease-reverse transcriptase
MSTRG.22122					9940.ENSOARP00000011671	Cetartiodactyla						S	Endonuclease-reverse transcriptase
MSTRG.22130	AIE45854.1	ORF2 [synthetic construct]	O00370.1	RecName: Full=LINE-1 retrotransposable element ORF2 protein; Short=ORF2p; Includes: RecName: Full=Reverse transcriptase; Includes: RecName: Full=Endonuclease [Homo sapiens]	10116.ENSRNOP00000065391	Euarchontoglires						S	Reverse transcriptase (RNA-dependent DNA polymerase)
MSTRG.22135					9940.ENSOARP00000006233	Cetartiodactyla						S	Endonuclease-reverse transcriptase
MSTRG.22136					9940.ENSOARP00000001217	Cetartiodactyla						S	Endonuclease-reverse transcriptase
MSTRG.22142	WP_117181681.1	endonuclease/exonuclease/phosphatase family protein [Staphylococcus aureus]	O00370.1	RecName: Full=LINE-1 retrotransposable element ORF2 protein; Short=ORF2p; Includes: RecName: Full=Reverse transcriptase; Includes: RecName: Full=Endonuclease [Homo sapiens]	9940.ENSOARP00000001217	Cetartiodactyla						S	Endonuclease-reverse transcriptase
MSTRG.22143	GBX15444.1	hypothetical protein M6C025_2581 [Staphylococcus aureus]	P08548.1	RecName: Full=LINE-1 reverse transcriptase homolog [Nycticebus coucang]	9940.ENSOARP00000001217	Cetartiodactyla						S	Endonuclease-reverse transcriptase
MSTRG.22174	AIE45854.1	ORF2 [synthetic construct]	O00370.1	RecName: Full=LINE-1 retrotransposable element ORF2 protein; Short=ORF2p; Includes: RecName: Full=Reverse transcriptase; Includes: RecName: Full=Endonuclease [Homo sapiens]	9940.ENSOARP00000006233	Cetartiodactyla						S	Endonuclease-reverse transcriptase
MSTRG.22208					9940.ENSOARP00000001217	Cetartiodactyla						S	Endonuclease-reverse transcriptase
MSTRG.22209					9940.ENSOARP00000001217	Cetartiodactyla						S	Endonuclease-reverse transcriptase
MSTRG.22210					9940.ENSOARP00000001217	Cetartiodactyla						S	Endonuclease-reverse transcriptase
MSTRG.2222	AIE45854.1	ORF2 [synthetic construct]	O00370.1	RecName: Full=LINE-1 retrotransposable element ORF2 protein; Short=ORF2p; Includes: RecName: Full=Reverse transcriptase; Includes: RecName: Full=Endonuclease [Homo sapiens]	9940.ENSOARP00000001217	Cetartiodactyla						S	Endonuclease-reverse transcriptase
MSTRG.2227	KAB0352107.1	hypothetical protein FD754_016964 [Muntiacus muntjak]			9940.ENSOARP00000001217	Cetartiodactyla						S	Endonuclease-reverse transcriptase
MSTRG.22320					9707.XP_004409381.1	Carnivora				ko:K04257	ko04740,map04740	T	Olfactory receptor
MSTRG.22341					9612.ENSCAFP00000036501	Carnivora				ko:K10175		S	Reverse transcriptase (RNA-dependent DNA polymerase)
MSTRG.22383																Ost5	PF05251.14	Oligosaccharyltransferase subunit 5
MSTRG.224																DUF4535	PF15054.8	Domain of unknown function (DUF4535)
MSTRG.22402	KAB0363109.1	hypothetical protein FD754_007265 [Muntiacus muntjak]	P08548.1	RecName: Full=LINE-1 reverse transcriptase homolog [Nycticebus coucang]	9940.ENSOARP00000000036	Cetartiodactyla						S	Endonuclease-reverse transcriptase			Uteroglobin	PF01099.19	Uteroglobin family
MSTRG.22410	WP_117224667.1	endonuclease/exonuclease/phosphatase family protein [Staphylococcus aureus]	O00370.1	RecName: Full=LINE-1 retrotransposable element ORF2 protein; Short=ORF2p; Includes: RecName: Full=Reverse transcriptase; Includes: RecName: Full=Endonuclease [Homo sapiens]	9940.ENSOARP00000001217	Cetartiodactyla						S	Endonuclease-reverse transcriptase
MSTRG.22461																Tetraspanin	PF00335.22	Tetraspanin family
MSTRG.22477																COX8	PF02285.17	Cytochrome oxidase c subunit VIII
MSTRG.22509					9940.ENSOARP00000011892	Mammalia				ko:K10175		K	Reverse transcriptase (RNA-dependent DNA polymerase)
MSTRG.22510																CD225	PF04505.14	Interferon-induced transmembrane protein
MSTRG.22519	XP_023510622.1	uncharacterized protein LOC111776018 [Equus caballus_x0001_XP_023510623.1 uncharacterized protein LOC111776018 ]
MSTRG.22534																CUE	PF02845.18	CUE domain
MSTRG.22539																PyocinActivator	PF11112.10	Pyocin activator protein PrtN
MSTRG.22540																TIL	PF01826.19	Trypsin Inhibitor like cysteine rich domain
MSTRG.22650					9940.ENSOARP00000001217	Cetartiodactyla						S	Endonuclease-reverse transcriptase
MSTRG.22666					9940.ENSOARP00000006233	Cetartiodactyla						S	Endonuclease-reverse transcriptase
MSTRG.22678					9733.XP_004286809.1	Cetartiodactyla	MUC16			ko:K16145		S	Mucin 16, cell surface associated	K16145	mucin-16	MBD_C	PF14048.8	C-terminal domain of methyl-CpG binding protein 2 and 3
MSTRG.22714																DUF1232	PF06803.14	Protein of unknown function (DUF1232)
MSTRG.22716					9940.ENSOARP00000001217	Cetartiodactyla						S	Endonuclease-reverse transcriptase
MSTRG.22717																Ribosomal_L5	PF00281.21	Ribosomal protein L5
MSTRG.22736	AIE45854.1	ORF2 [synthetic construct]			9940.ENSOARP00000001217	Cetartiodactyla						S	Endonuclease-reverse transcriptase
MSTRG.22898					9940.ENSOARP00000001217	Cetartiodactyla						S	Endonuclease-reverse transcriptase
MSTRG.22901	AAL50637.1	unknown [Homo sapiens]	O00370.1	RecName: Full=LINE-1 retrotransposable element ORF2 protein; Short=ORF2p; Includes: RecName: Full=Reverse transcriptase; Includes: RecName: Full=Endonuclease [Homo sapiens]	9940.ENSOARP00000001217	Cetartiodactyla						S	Endonuclease-reverse transcriptase
MSTRG.22960					9940.ENSOARP00000000036	Cetartiodactyla						S	Endonuclease-reverse transcriptase
MSTRG.2303					9940.ENSOARP00000001217	Cetartiodactyla						S	Endonuclease-reverse transcriptase
MSTRG.23069																RWD	PF05773.24	RWD domain
MSTRG.23091																Ribosomal_L30	PF00327.22	Ribosomal protein L30p/L7e
MSTRG.23109					9940.ENSOARP00000001217	Cetartiodactyla						S	Endonuclease-reverse transcriptase
MSTRG.23140																ING	PF12998.9	Inhibitor of growth proteins N-terminal histone-binding
MSTRG.23141																FAD_binding_4	PF01565.25	FAD binding domain
MSTRG.23232																CSN8_PSD8_EIF3K	PF10075.11	CSN8/PSMD8/EIF3K family
MSTRG.23296			O00370.1	RecName: Full=LINE-1 retrotransposable element ORF2 protein; Short=ORF2p; Includes: RecName: Full=Reverse transcriptase; Includes: RecName: Full=Endonuclease [Homo sapiens]	9940.ENSOARP00000001217	Cetartiodactyla						S	Endonuclease-reverse transcriptase
MSTRG.23297			O00370.1	RecName: Full=LINE-1 retrotransposable element ORF2 protein; Short=ORF2p; Includes: RecName: Full=Reverse transcriptase; Includes: RecName: Full=Endonuclease [Homo sapiens]	9940.ENSOARP00000001217	Cetartiodactyla						S	Endonuclease-reverse transcriptase
MSTRG.23336	WP_200879329.1	reverse transcriptase family protein, partial [Microvirga sp. BSC39]			9940.ENSOARP00000000036	Cetartiodactyla						S	Endonuclease-reverse transcriptase
MSTRG.23339	XP_030181921.1	probable G-protein coupled receptor 148 isoform X4 [Lynx canadensis_x0001_XP_030181923.1 probable G-protein coupled receptor 148 isoform X4 ]			9913.ENSBTAP00000009573	Mammalia	Csprs					S	receptor
MSTRG.23357	KAF0877787.1	LORF2 protein, partial [Crocuta crocuta]			9940.ENSOARP00000001217	Cetartiodactyla						S	Endonuclease-reverse transcriptase
MSTRG.23389																zf-RING_5	PF14634.8	zinc-RING finger domain
MSTRG.23429																XLF	PF09302.13	XLF-Cernunnos, XRcc4-like factor, NHEJ component
MSTRG.23513			P08548.1	RecName: Full=LINE-1 reverse transcriptase homolog [Nycticebus coucang]	9940.ENSOARP00000000036	Cetartiodactyla						S	Endonuclease-reverse transcriptase	K05085	receptor tyrosine-protein kinase erbB-4 [EC:2.7.10.1]
MSTRG.23604	XP_014701143.1	PREDICTED: uncharacterized protein LOC106834177 [Equus asinus_x0001_XP_014701144.1 PREDICTED: uncharacterized protein LOC106834177 ]
MSTRG.23605																UCR_6-4kD	PF08997.12	Ubiquinol-cytochrome C reductase complex, 6.4kD protein
MSTRG.23617																CTD	PF12815.9	Spt5 C-terminal nonapeptide repeat binding Spt4
MSTRG.23663	XP_025312653.2	LOW QUALITY PROTEIN: zinc finger protein 709-like [Canis lupus dingo]
MSTRG.23840																Lectin_C	PF00059.23	Lectin C-type domain
MSTRG.23854																IL8	PF00048.22	Small cytokines (intecrine/chemokine), interleukin-8 like
MSTRG.23876	XP_035888240.1	olfactory receptor 2Z1 [Phyllostomus discolor]	Q8NG97.1	RecName: Full=Olfactory receptor 2Z1; AltName: Full=Olfactory receptor 2Z2; AltName: Full=Olfactory receptor OR19-4 [Homo sapiens]	9612.ENSCAFP00000027395	Carnivora	OR2Z1			ko:K04257	ko04740,map04740	T	Olfactory receptor, family 2, subfamily Z, member 1
MSTRG.23879																cEGF	PF12662.9	Complement Clr-like EGF-like
MSTRG.23889	ABR01162.1	endonuclease/reverse transcriptase [Sus scrofa]	O00370.1	RecName: Full=LINE-1 retrotransposable element ORF2 protein; Short=ORF2p; Includes: RecName: Full=Reverse transcriptase; Includes: RecName: Full=Endonuclease [Homo sapiens]	9940.ENSOARP00000000036	Cetartiodactyla						S	Endonuclease-reverse transcriptase	K04257	olfactory receptor
MSTRG.23890	WP_183075694.1	endonuclease/exonuclease/phosphatase family protein [Mycobacterium tuberculosis]	O00370.1	RecName: Full=LINE-1 retrotransposable element ORF2 protein; Short=ORF2p; Includes: RecName: Full=Reverse transcriptase; Includes: RecName: Full=Endonuclease [Homo sapiens]	9940.ENSOARP00000000036	Cetartiodactyla						S	Endonuclease-reverse transcriptase
MSTRG.23895														K09228	KRAB domain-containing zinc finger protein
MSTRG.23942					9685.ENSFCAP00000011613	Carnivora	KEAP1	GO:0000151,GO:0001701,GO:0001887,GO:0003674,GO:0005488,GO:0005515,GO:0005575,GO:0005622,GO:0005623,GO:0005634,GO:0005654,GO:0005737,GO:0005783,GO:0005815,GO:0005829,GO:0005856,GO:0005884,GO:0005911,GO:0005912,GO:0005913,GO:0005924,GO:0005925,GO:0006355,GO:0006464,GO:0006508,GO:0006511,GO:0006807,GO:0006950,GO:0007275,GO:0008104,GO:0008134,GO:0008150,GO:0008152,GO:0009056,GO:0009057,GO:0009719,GO:…		ko:K10456	ko04120,ko05200,ko05225,ko05418,map04120,map05200,map05225,map05418	T	Kelch-like ECH-associated protein 1
MSTRG.2398	XP_037351565.1	metal transporter CNNM2 [Talpa occidentalis]	Q9H8M5.2	RecName: Full=Metal transporter CNNM2; AltName: Full=Ancient conserved domain-containing protein 2; AltName: Full=Cyclin-M2 [Homo sapiens]	9739.XP_004319119.1	Cetartiodactyla	CNNM2			ko:K16302		S	Cyclin and CBS domain divalent metal cation transport mediator 2	K16302	metal transporter CNNM
MSTRG.2399	XP_037351565.1	metal transporter CNNM2 [Talpa occidentalis]	Q9H8M5.2	RecName: Full=Metal transporter CNNM2; AltName: Full=Ancient conserved domain-containing protein 2; AltName: Full=Cyclin-M2 [Homo sapiens]	9739.XP_004319119.1	Cetartiodactyla	CNNM2			ko:K16302		S	Cyclin and CBS domain divalent metal cation transport mediator 2	K16302	metal transporter CNNM
MSTRG.2402					9940.ENSOARP00000001217	Cetartiodactyla						S	Endonuclease-reverse transcriptase
MSTRG.2403					109478.XP_005874350.1	Chiroptera						L	Gag P30 core shell protein			RNase_H	PF00075.26	RNase H
MSTRG.24061																DAN	PF03045.17	DAN domain
MSTRG.24094	AAC51264.1	putative p150 [Homo sapiens]	Q8N972.1	RecName: Full=Zinc finger protein 709 [Homo sapiens]	9940.ENSOARP00000001217	Cetartiodactyla						S	Endonuclease-reverse transcriptase	K09228	KRAB domain-containing zinc finger protein
MSTRG.24100	WP_117181681.1	endonuclease/exonuclease/phosphatase family protein [Staphylococcus aureus]	O00370.1	RecName: Full=LINE-1 retrotransposable element ORF2 protein; Short=ORF2p; Includes: RecName: Full=Reverse transcriptase; Includes: RecName: Full=Endonuclease [Homo sapiens]	9940.ENSOARP00000001217	Cetartiodactyla						S	Endonuclease-reverse transcriptase	K09228	KRAB domain-containing zinc finger protein
MSTRG.24114	XP_014652354.1	PREDICTED: LOW QUALITY PROTEIN: zinc finger protein 709-like [Ceratotherium simum simum]	Q8N972.1	RecName: Full=Zinc finger protein 709 [Homo sapiens]										K09228	KRAB domain-containing zinc finger protein
MSTRG.24115			Q8N972.1	RecName: Full=Zinc finger protein 709 [Homo sapiens]										K09228	KRAB domain-containing zinc finger protein	C1_4	PF07975.14	TFIIH C1-like domain
MSTRG.24118	WP_117181681.1	endonuclease/exonuclease/phosphatase family protein [Staphylococcus aureus]	O00370.1	RecName: Full=LINE-1 retrotransposable element ORF2 protein; Short=ORF2p; Includes: RecName: Full=Reverse transcriptase; Includes: RecName: Full=Endonuclease [Homo sapiens]	9940.ENSOARP00000007153	Cetartiodactyla						S	Endonuclease-reverse transcriptase
MSTRG.24128																zf-trcl	PF13451.8	Probable zinc-ribbon domain
MSTRG.24139			O00370.1	RecName: Full=LINE-1 retrotransposable element ORF2 protein; Short=ORF2p; Includes: RecName: Full=Reverse transcriptase; Includes: RecName: Full=Endonuclease [Homo sapiens]	9940.ENSOARP00000000036	Cetartiodactyla						S	Endonuclease-reverse transcriptase	K09228	KRAB domain-containing zinc finger protein	zf-C2H2_11	PF16622.7	zinc-finger C2H2-type
MSTRG.24140	BAA25253.1	unnamed protein product [Canis lupus familiaris]	O00370.1	RecName: Full=LINE-1 retrotransposable element ORF2 protein; Short=ORF2p; Includes: RecName: Full=Reverse transcriptase; Includes: RecName: Full=Endonuclease [Homo sapiens]	9940.ENSOARP00000000036	Cetartiodactyla						S	Endonuclease-reverse transcriptase	K09228	KRAB domain-containing zinc finger protein
MSTRG.24142	XP_023502235.1	zinc finger protein 709 isoform X4 [Equus caballus_x0001_XP_023502236.1 zinc finger protein 709 isoform X4 ]	Q8N972.1	RecName: Full=Zinc finger protein 709 [Homo sapiens]										K09228	KRAB domain-containing zinc finger protein
MSTRG.24151					9940.ENSOARP00000000036	Cetartiodactyla						S	Endonuclease-reverse transcriptase
MSTRG.24153	XP_023502232.1	zinc finger protein 709 isoform X1 [Equus caballus]	Q8N972.1	RecName: Full=Zinc finger protein 709 [Homo sapiens]										K09228	KRAB domain-containing zinc finger protein
MSTRG.24154	XP_023502231.1	zinc finger protein 709 isoform X3 [Equus caballus]	Q8N972.1	RecName: Full=Zinc finger protein 709 [Homo sapiens]										K09228	KRAB domain-containing zinc finger protein	zf-C2HC_2	PF13913.8	zinc-finger of a C2HC-type
MSTRG.24169	XP_014720636.1	PREDICTED: zinc finger protein 709-like isoform X1 [Equus asinus]	Q8N972.1	RecName: Full=Zinc finger protein 709 [Homo sapiens]										K09228	KRAB domain-containing zinc finger protein
MSTRG.24170	XP_014720636.1	PREDICTED: zinc finger protein 709-like isoform X1 [Equus asinus]	Q8N972.1	RecName: Full=Zinc finger protein 709 [Homo sapiens]										K09228	KRAB domain-containing zinc finger protein
MSTRG.24172	XP_014720636.1	PREDICTED: zinc finger protein 709-like isoform X1 [Equus asinus]	Q8N972.1	RecName: Full=Zinc finger protein 709 [Homo sapiens]										K09228	KRAB domain-containing zinc finger protein
MSTRG.24173	XP_014720636.1	PREDICTED: zinc finger protein 709-like isoform X1 [Equus asinus]	Q8N972.1	RecName: Full=Zinc finger protein 709 [Homo sapiens]										K09228	KRAB domain-containing zinc finger protein
MSTRG.24176					29078.XP_008152679.1	Chiroptera						L	Gag P30 core shell protein
MSTRG.24183	XP_005611976.2	zinc finger protein 709 isoform X4 [Equus caballus_x0001_XP_023502229.1 zinc finger protein 709 isoform X1 ]	A8MQ14.2	RecName: Full=Zinc finger protein 850 [Homo sapiens]										K09228	KRAB domain-containing zinc finger protein
MSTRG.24184	XP_005611976.2	zinc finger protein 709 isoform X4 [Equus caballus_x0001_XP_023502229.1 zinc finger protein 709 isoform X1 ]	A8MQ14.2	RecName: Full=Zinc finger protein 850 [Homo sapiens]										K09228	KRAB domain-containing zinc finger protein	Baculo_LEF-11	PF06385.14	Baculovirus LEF-11 protein
MSTRG.24185	XP_014705594.1	PREDICTED: zinc finger protein 709-like [Equus asinus]
MSTRG.24194	XP_014688900.1	PREDICTED: endogenous retrovirus group PABLB member 1 Env polyprotein-like [Equus asinus]
MSTRG.24205	GBZ25224.1	hypothetical protein M6K123_2722 [Staphylococcus aureus]	O00370.1	RecName: Full=LINE-1 retrotransposable element ORF2 protein; Short=ORF2p; Includes: RecName: Full=Reverse transcriptase; Includes: RecName: Full=Endonuclease [Homo sapiens]	9940.ENSOARP00000000036	Cetartiodactyla						S	Endonuclease-reverse transcriptase
MSTRG.24227					9940.ENSOARP00000008804	Cetartiodactyla						S	Endonuclease-reverse transcriptase
MSTRG.24241	XP_019317002.1	PREDICTED: tigger transposable element-derived protein 1 [Panthera pardus]	Q96MW7.1	RecName: Full=Tigger transposable element-derived protein 1 [Homo sapiens]	9612.ENSCAFP00000039016	Carnivora	TIGD1					BD	Tigger transposable
MSTRG.24247	AIE45854.1	ORF2 [synthetic construct]	O00370.1	RecName: Full=LINE-1 retrotransposable element ORF2 protein; Short=ORF2p; Includes: RecName: Full=Reverse transcriptase; Includes: RecName: Full=Endonuclease [Homo sapiens]	9940.ENSOARP00000001217	Cetartiodactyla						S	Endonuclease-reverse transcriptase
MSTRG.2427																LIM_bind	PF01803.18	LIM-domain binding protein
MSTRG.24282					9940.ENSOARP00000000036	Cetartiodactyla						S	Endonuclease-reverse transcriptase
MSTRG.24286					9940.ENSOARP00000000036	Cetartiodactyla						S	Endonuclease-reverse transcriptase
MSTRG.24287					9940.ENSOARP00000000036	Cetartiodactyla						S	Endonuclease-reverse transcriptase
MSTRG.243	WP_117203956.1	endonuclease/exonuclease/phosphatase family protein [Staphylococcus aureus]			9940.ENSOARP00000001217	Cetartiodactyla						S	Endonuclease-reverse transcriptase
MSTRG.24332	XP_014699097.1	PREDICTED: olfactory receptor 10G9-like [Equus asinus]	Q8NGN4.1	RecName: Full=Olfactory receptor 10G9; AltName: Full=Olfactory receptor 10G10 [Homo sapiens]	10090.ENSMUSP00000079648	Rodentia	OR10G7	GO:0003008,GO:0003674,GO:0004888,GO:0004984,GO:0005575,GO:0005623,GO:0005886,GO:0007154,GO:0007165,GO:0007186,GO:0007600,GO:0007606,GO:0007608,GO:0008150,GO:0009593,GO:0009987,GO:0016020,GO:0016021,GO:0023052,GO:0031224,GO:0032501,GO:0038023,GO:0042221,GO:0044425,GO:0044464,GO:0050789,GO:0050794,GO:0050877,GO:0050896,GO:0050906,GO:0050907,GO:0050911,GO:0051606,GO:0051716,GO:0060089,GO:0065007,GO:…		ko:K04257	ko04740,map04740	T	Olfactory receptor
MSTRG.24349	AIE45854.1	ORF2 [synthetic construct]			9940.ENSOARP00000007153	Cetartiodactyla						S	Endonuclease-reverse transcriptase			SH3_9	PF14604.8	Variant SH3 domain
MSTRG.24359					9940.ENSOARP00000001217	Cetartiodactyla						S	Endonuclease-reverse transcriptase
MSTRG.24446	AIE45854.1	ORF2 [synthetic construct]	P11369.2	RecName: Full=LINE-1 retrotransposable element ORF2 protein; Short=ORF2p; AltName: Full=Long interspersed element-1; Short=L1; AltName: Full=Retrovirus-related Pol polyprotein LINE-1; Includes: RecName: Full=Reverse transcriptase; Includes: RecName: Full=Endonuclease [Mus musculus]	9940.ENSOARP00000001217	Cetartiodactyla						S	Endonuclease-reverse transcriptase
MSTRG.24535	WP_183075694.1	endonuclease/exonuclease/phosphatase family protein [Mycobacterium tuberculosis]	O00370.1	RecName: Full=LINE-1 retrotransposable element ORF2 protein; Short=ORF2p; Includes: RecName: Full=Reverse transcriptase; Includes: RecName: Full=Endonuclease [Homo sapiens]	9940.ENSOARP00000001217	Cetartiodactyla						S	Endonuclease-reverse transcriptase
MSTRG.24569	ELR56541.1	Kelch repeat and BTB domain-containing protein 3, partial [Bos mutus]	Q8NAB2.3	RecName: Full=Kelch repeat and BTB domain-containing protein 3; AltName: Full=BTB and kelch domain-containing protein 3 [Homo sapiens]	118797.XP_007455944.1	Cetartiodactyla	KBTBD3	GO:0000151,GO:0005575,GO:0005622,GO:0005623,GO:0031461,GO:0031463,GO:0032991,GO:0044424,GO:0044464,GO:1902494,GO:1990234		ko:K10471		T	Kelch repeat and BTB	K10471	kelch repeat and BTB domain-containing protein 3
MSTRG.24570	AIE45854.1	ORF2 [synthetic construct]	O00370.1	RecName: Full=LINE-1 retrotransposable element ORF2 protein; Short=ORF2p; Includes: RecName: Full=Reverse transcriptase; Includes: RecName: Full=Endonuclease [Homo sapiens]	9940.ENSOARP00000000036	Cetartiodactyla						S	Endonuclease-reverse transcriptase
MSTRG.24573																CARD	PF00619.23	Caspase recruitment domain
MSTRG.24605																Fibrinogen_C	PF00147.20	Fibrinogen beta and gamma chains, C-terminal globular domain
MSTRG.24606	ABR01162.1	endonuclease/reverse transcriptase [Sus scrofa]	P11369.2	RecName: Full=LINE-1 retrotransposable element ORF2 protein; Short=ORF2p; AltName: Full=Long interspersed element-1; Short=L1; AltName: Full=Retrovirus-related Pol polyprotein LINE-1; Includes: RecName: Full=Reverse transcriptase; Includes: RecName: Full=Endonuclease [Mus musculus]	9940.ENSOARP00000000036	Cetartiodactyla						S	Endonuclease-reverse transcriptase
MSTRG.24608					9940.ENSOARP00000006233	Cetartiodactyla						S	Endonuclease-reverse transcriptase
MSTRG.24616	ABR01162.1	endonuclease/reverse transcriptase [Sus scrofa]	O00370.1	RecName: Full=LINE-1 retrotransposable element ORF2 protein; Short=ORF2p; Includes: RecName: Full=Reverse transcriptase; Includes: RecName: Full=Endonuclease [Homo sapiens]	9940.ENSOARP00000001217	Cetartiodactyla						S	Endonuclease-reverse transcriptase
MSTRG.24623	XP_008526833.1	PREDICTED: jerky protein homolog-like [Equus przewalskii_x0001_XP_014690874.1 PREDICTED: jerky protein homolog-like ]	Q9Y4A0.2	RecName: Full=Jerky protein homolog-like; AltName: Full=Human homolog of mouse jerky gene protein; Short=HHMJG [Homo sapiens]	9707.XP_004398144.1	Carnivora	JRKL	GO:0005575,GO:0005622,GO:0005623,GO:0005634,GO:0007275,GO:0007399,GO:0007417,GO:0008150,GO:0032501,GO:0032502,GO:0043226,GO:0043227,GO:0043229,GO:0043231,GO:0044424,GO:0044464,GO:0048731,GO:0048856				BD	CENP-B N-terminal DNA-binding domain
MSTRG.24627	WP_183075694.1	endonuclease/exonuclease/phosphatase family protein [Mycobacterium tuberculosis]	O00370.1	RecName: Full=LINE-1 retrotransposable element ORF2 protein; Short=ORF2p; Includes: RecName: Full=Reverse transcriptase; Includes: RecName: Full=Endonuclease [Homo sapiens]	9940.ENSOARP00000001217	Cetartiodactyla						S	Endonuclease-reverse transcriptase
MSTRG.24634																Bud13	PF09736.11	Pre-mRNA-splicing factor of RES complex
MSTRG.24671																CHORD	PF04968.14	CHORD
MSTRG.24698	AIE45854.1	ORF2 [synthetic construct]	O00370.1	RecName: Full=LINE-1 retrotransposable element ORF2 protein; Short=ORF2p; Includes: RecName: Full=Reverse transcriptase; Includes: RecName: Full=Endonuclease [Homo sapiens]	9940.ENSOARP00000000036	Cetartiodactyla						S	Endonuclease-reverse transcriptase
MSTRG.24710	XP_032450007.1	tigger transposable element-derived protein 1 [Lynx canadensis]	Q96MW7.1	RecName: Full=Tigger transposable element-derived protein 1 [Homo sapiens]	61853.ENSNLEP00000022218	Primates	TIGD1					BD	DDE superfamily endonuclease
MSTRG.24725	KAB0350889.1	hypothetical protein FD754_015746, partial [Muntiacus muntjak]	O00370.1	RecName: Full=LINE-1 retrotransposable element ORF2 protein; Short=ORF2p; Includes: RecName: Full=Reverse transcriptase; Includes: RecName: Full=Endonuclease [Homo sapiens]	9940.ENSOARP00000000036	Cetartiodactyla						S	Endonuclease-reverse transcriptase
MSTRG.24748	AIE45854.1	ORF2 [synthetic construct]			9940.ENSOARP00000000036	Cetartiodactyla						S	Endonuclease-reverse transcriptase			DUF498	PF04430.16	Protein of unknown function (DUF498/DUF598)
MSTRG.24769	XP_023501454.1	52 kDa repressor of the inhibitor of the protein kinase isoform X2 [Equus caballus]	O43422.2	RecName: Full=52 kDa repressor of the inhibitor of the protein kinase; Short=p52rIPK; AltName: Full=58 kDa interferon-induced protein kinase-interacting protein; Short=p58IPK-interacting protein; AltName: Full=Death-associated protein 4; AltName: Full=THAP domain-containing protein 0; AltName: Full=THAP domain-containing protein 12 [Homo sapiens]	9685.ENSFCAP00000024326	Carnivora	PRKRIR					L	Protein-kinase, interferon-inducible double stranded RNA dependent inhibitor, repressor of (P58 repressor)
MSTRG.24806					9940.ENSOARP00000001217	Cetartiodactyla						S	Endonuclease-reverse transcriptase
MSTRG.24836																ART	PF01129.20	NAD:arginine ADP-ribosyltransferase
MSTRG.24878	XP_014695445.1	PREDICTED: olfactory receptor 51I2-like [Equus asinus]			59463.ENSMLUP00000019847	Chiroptera				ko:K04257	ko04740,map04740	I	Olfactory receptor 51I2-like
MSTRG.24882	ELR48237.1	Olfactory receptor 52H1, partial [Bos mutus]	Q8NGJ2.3	RecName: Full=Olfactory receptor 52H1; AltName: Full=Olfactory receptor OR11-45 [Homo sapiens]	9646.ENSAMEP00000019701	Carnivora	OR52H1	GO:0003008,GO:0003674,GO:0004888,GO:0004984,GO:0005575,GO:0005623,GO:0005886,GO:0007154,GO:0007165,GO:0007600,GO:0007606,GO:0007608,GO:0008150,GO:0009593,GO:0009987,GO:0016020,GO:0023052,GO:0032501,GO:0038023,GO:0042221,GO:0044464,GO:0050789,GO:0050794,GO:0050877,GO:0050896,GO:0050906,GO:0050907,GO:0050911,GO:0051606,GO:0051716,GO:0060089,GO:0065007,GO:0071944		ko:K04257	ko04740,map04740	T	Olfactory receptor
MSTRG.24903																RabGAP-TBC	PF00566.20	Rab-GTPase-TBC domain
MSTRG.24922	KAB0350889.1	hypothetical protein FD754_015746, partial [Muntiacus muntjak]	O00370.1	RecName: Full=LINE-1 retrotransposable element ORF2 protein; Short=ORF2p; Includes: RecName: Full=Reverse transcriptase; Includes: RecName: Full=Endonuclease [Homo sapiens]	9940.ENSOARP00000011671	Cetartiodactyla						S	Endonuclease-reverse transcriptase
MSTRG.24952																RIC3	PF15361.8	Resistance to inhibitors of cholinesterase homologue 3
MSTRG.24960	AIE45854.1	ORF2 [synthetic construct]	P11369.2	RecName: Full=LINE-1 retrotransposable element ORF2 protein; Short=ORF2p; AltName: Full=Long interspersed element-1; Short=L1; AltName: Full=Retrovirus-related Pol polyprotein LINE-1; Includes: RecName: Full=Reverse transcriptase; Includes: RecName: Full=Endonuclease [Mus musculus]	9668.ENSMPUP00000018993	Carnivora
MSTRG.24988	KAB0350889.1	hypothetical protein FD754_015746, partial [Muntiacus muntjak]	O00370.1	RecName: Full=LINE-1 retrotransposable element ORF2 protein; Short=ORF2p; Includes: RecName: Full=Reverse transcriptase; Includes: RecName: Full=Endonuclease [Homo sapiens]	9940.ENSOARP00000001217	Cetartiodactyla						S	Endonuclease-reverse transcriptase
MSTRG.24994																MA3	PF02847.19	MA3 domain
MSTRG.24995	XP_035971120.1	zinc finger BED domain-containing protein 5 [Halichoerus grypus_x0001_XP_035971121.1 zinc finger BED domain-containing protein 5 ]	A4Z944.1	RecName: Full=Zinc finger BED domain-containing protein 5; AltName: Full=Transposon-derived Buster1 transposase-like protein [Canis lupus familiaris]	9713.XP_006728588.1	Carnivora	ZBED5	GO:0000981,GO:0003674,GO:0003676,GO:0003677,GO:0003700,GO:0005488,GO:0005575,GO:0005622,GO:0005623,GO:0005634,GO:0005654,GO:0005737,GO:0006355,GO:0006357,GO:0008150,GO:0009889,GO:0010468,GO:0010556,GO:0019219,GO:0019222,GO:0031323,GO:0031326,GO:0031974,GO:0031981,GO:0043226,GO:0043227,GO:0043229,GO:0043231,GO:0043233,GO:0044422,GO:0044424,GO:0044428,GO:0044446,GO:0044464,GO:0050789,GO:0050794,GO:…				K	zinc finger	K24642	zinc finger BED domain-containing protein 5/7/8/9
MSTRG.25016	AIE45854.1	ORF2 [synthetic construct]	O00370.1	RecName: Full=LINE-1 retrotransposable element ORF2 protein; Short=ORF2p; Includes: RecName: Full=Reverse transcriptase; Includes: RecName: Full=Endonuclease [Homo sapiens]	9940.ENSOARP00000001217	Cetartiodactyla						S	Endonuclease-reverse transcriptase
MSTRG.25039																Calc_CGRP_IAPP	PF00214.21	Calcitonin / CGRP / IAPP family
MSTRG.25046	WP_163598231.1	reverse transcriptase family protein [Moraxella catarrhalis]
MSTRG.2507					9940.ENSOARP00000001217	Cetartiodactyla						S	Endonuclease-reverse transcriptase			MORN	PF02493.22	MORN repeat
MSTRG.25084	AAS66285.1	LRRGT00194 [Rattus norvegicus]	O00370.1	RecName: Full=LINE-1 retrotransposable element ORF2 protein; Short=ORF2p; Includes: RecName: Full=Reverse transcriptase; Includes: RecName: Full=Endonuclease [Homo sapiens]	9940.ENSOARP00000001217	Cetartiodactyla						S	Endonuclease-reverse transcriptase
MSTRG.251					9940.ENSOARP00000001217	Cetartiodactyla						S	Endonuclease-reverse transcriptase
MSTRG.25138																Beach	PF02138.20	Beige/BEACH domain
MSTRG.25180	WP_117218283.1	endonuclease/exonuclease/phosphatase family protein [Staphylococcus aureus_x0001_GBZ48189.1 hypothetical protein M6K150_2664 ]			9940.ENSOARP00000001217	Cetartiodactyla						S	Endonuclease-reverse transcriptase
MSTRG.25209	GBY91804.1	hypothetical protein M6K100_2599 [Staphylococcus aureus]	O00370.1	RecName: Full=LINE-1 retrotransposable element ORF2 protein; Short=ORF2p; Includes: RecName: Full=Reverse transcriptase; Includes: RecName: Full=Endonuclease [Homo sapiens]	9940.ENSOARP00000001217	Cetartiodactyla						S	Endonuclease-reverse transcriptase			Gla	PF00594.22	Vitamin K-dependent carboxylation/gamma-carboxyglutamic (GLA) domain
MSTRG.25232					9940.ENSOARP00000000036	Cetartiodactyla						S	Endonuclease-reverse transcriptase
MSTRG.25240																Cu2_monoox_C	PF03712.17	Copper type II ascorbate-dependent monooxygenase, C-terminal domain
MSTRG.25266	AIE45854.1	ORF2 [synthetic construct]	O00370.1	RecName: Full=LINE-1 retrotransposable element ORF2 protein; Short=ORF2p; Includes: RecName: Full=Reverse transcriptase; Includes: RecName: Full=Endonuclease [Homo sapiens]	9940.ENSOARP00000001217	Cetartiodactyla						S	Endonuclease-reverse transcriptase
MSTRG.25289					9940.ENSOARP00000001217	Cetartiodactyla						S	Endonuclease-reverse transcriptase
MSTRG.25294																PDEase_I	PF00233.21	3'5'-cyclic nucleotide phosphodiesterase
MSTRG.25353	ABR01162.1	endonuclease/reverse transcriptase [Sus scrofa]	P11369.2	RecName: Full=LINE-1 retrotransposable element ORF2 protein; Short=ORF2p; AltName: Full=Long interspersed element-1; Short=L1; AltName: Full=Retrovirus-related Pol polyprotein LINE-1; Includes: RecName: Full=Reverse transcriptase; Includes: RecName: Full=Endonuclease [Mus musculus]	9940.ENSOARP00000000036	Cetartiodactyla						S	Endonuclease-reverse transcriptase			RhoGEF	PF00621.22	RhoGEF domain
MSTRG.25399	XP_023476858.1	protein ANKUB1 isoform X2 [Equus caballus_x0001_XP_023476859.1 protein ANKUB1 isoform X2 ]	A6NFN9.3	RecName: Full=Protein ANKUB1; AltName: Full=Ankyrin repeat and ubiquitin domain-containing 1 [Homo sapiens]	9707.XP_004405878.1	Carnivora	ANKUB1					S	Ankyrin repeat and ubiquitin domain containing 1
MSTRG.2540	WP_117181681.1	endonuclease/exonuclease/phosphatase family protein [Staphylococcus aureus]			9940.ENSOARP00000001217	Cetartiodactyla						S	Endonuclease-reverse transcriptase
MSTRG.25420	ELK07734.1	Zinc finger protein ZIC 4 [Pteropus alecto]			29073.XP_008709306.1	Carnivora	ZIC4	GO:0000976,GO:0000977,GO:0000981,GO:0001012,GO:0001067,GO:0003674,GO:0003676,GO:0003677,GO:0003690,GO:0003700,GO:0005488,GO:0005575,GO:0005622,GO:0005623,GO:0005634,GO:0006355,GO:0006357,GO:0008150,GO:0009889,GO:0010468,GO:0010556,GO:0019219,GO:0019222,GO:0031323,GO:0031326,GO:0043226,GO:0043227,GO:0043229,GO:0043231,GO:0043565,GO:0044212,GO:0044424,GO:0044464,GO:0050789,GO:0050794,GO:0051171,GO:…		ko:K09225		S	Zic family member 4
MSTRG.25421					9940.ENSOARP00000001217	Cetartiodactyla						S	Endonuclease-reverse transcriptase
MSTRG.2543																DUF1619	PF07773.13	Protein of unknown function (DUF1619)
MSTRG.25437	WP_117181681.1	endonuclease/exonuclease/phosphatase family protein [Staphylococcus aureus]	O00370.1	RecName: Full=LINE-1 retrotransposable element ORF2 protein; Short=ORF2p; Includes: RecName: Full=Reverse transcriptase; Includes: RecName: Full=Endonuclease [Homo sapiens]	9940.ENSOARP00000001217	Cetartiodactyla						S	Endonuclease-reverse transcriptase
MSTRG.2544	AIE45854.1	ORF2 [synthetic construct]	P08548.1	RecName: Full=LINE-1 reverse transcriptase homolog [Nycticebus coucang]	9940.ENSOARP00000011671	Cetartiodactyla						S	Endonuclease-reverse transcriptase
MSTRG.25463	KAB0369486.1	hypothetical protein FD755_019491, partial [Muntiacus reevesi]	Q13535.3	RecName: Full=Serine/threonine-protein kinase ATR; AltName: Full=Ataxia telangiectasia and Rad3-related protein; AltName: Full=FRAP-related protein 1 [Homo sapiens]	9940.ENSOARP00000001217	Cetartiodactyla						S	Endonuclease-reverse transcriptase			NDUFB10	PF10249.11	NADH-ubiquinone oxidoreductase subunit 10
MSTRG.25464																FATC	PF02260.22	FATC domain
MSTRG.25467	AAS66221.1	LRRG00130 [Rattus norvegicus]	O00370.1	RecName: Full=LINE-1 retrotransposable element ORF2 protein; Short=ORF2p; Includes: RecName: Full=Reverse transcriptase; Includes: RecName: Full=Endonuclease [Homo sapiens]	9940.ENSOARP00000000036	Cetartiodactyla						S	Endonuclease-reverse transcriptase
MSTRG.2548			P08548.1	RecName: Full=LINE-1 reverse transcriptase homolog [Nycticebus coucang]	9940.ENSOARP00000001217	Cetartiodactyla						S	Endonuclease-reverse transcriptase
MSTRG.255	WP_117181681.1	endonuclease/exonuclease/phosphatase family protein [Staphylococcus aureus]	O00370.1	RecName: Full=LINE-1 retrotransposable element ORF2 protein; Short=ORF2p; Includes: RecName: Full=Reverse transcriptase; Includes: RecName: Full=Endonuclease [Homo sapiens]	9940.ENSOARP00000011671	Cetartiodactyla						S	Endonuclease-reverse transcriptase			MIC19_MIC25	PF05300.13	MICOS complex subunit MIC19/MIC25
MSTRG.25556	WP_117181681.1	endonuclease/exonuclease/phosphatase family protein [Staphylococcus aureus]	O00370.1	RecName: Full=LINE-1 retrotransposable element ORF2 protein; Short=ORF2p; Includes: RecName: Full=Reverse transcriptase; Includes: RecName: Full=Endonuclease [Homo sapiens]	9940.ENSOARP00000001217	Cetartiodactyla						S	Endonuclease-reverse transcriptase
MSTRG.2560	XP_022424975.1	sorbin and SH3 domain-containing protein 1 isoform X13 [Delphinapterus leucas]	Q62417.2	RecName: Full=Sorbin and SH3 domain-containing protein 1; AltName: Full=Ponsin; AltName: Full=SH3 domain protein 5; AltName: Full=SH3P12; AltName: Full=c-Cbl-associated protein; Short=CAP [Mus musculus]	109478.XP_005885505.1	Chiroptera	SORBS1	GO:0001725,GO:0003008,GO:0003012,GO:0003674,GO:0003779,GO:0005070,GO:0005102,GO:0005158,GO:0005488,GO:0005515,GO:0005575,GO:0005622,GO:0005623,GO:0005634,GO:0005737,GO:0005813,GO:0005815,GO:0005829,GO:0005856,GO:0005886,GO:0005887,GO:0005899,GO:0005911,GO:0005912,GO:0005913,GO:0005915,GO:0005924,GO:0005925,GO:0005979,GO:0006109,GO:0006936,GO:0006950,GO:0006996,GO:0007010,GO:0007015,GO:0007044,GO:…		ko:K06086	ko03320,ko04520,ko04910,map03320,map04520,map04910	T	Sorbin and SH3			SH3_1	PF00018.30	SH3 domain
MSTRG.25611	WP_183075694.1	endonuclease/exonuclease/phosphatase family protein [Mycobacterium tuberculosis]	O00370.1	RecName: Full=LINE-1 retrotransposable element ORF2 protein; Short=ORF2p; Includes: RecName: Full=Reverse transcriptase; Includes: RecName: Full=Endonuclease [Homo sapiens]	9940.ENSOARP00000001217	Cetartiodactyla						S	Endonuclease-reverse transcriptase
MSTRG.2563	XP_022424975.1	sorbin and SH3 domain-containing protein 1 isoform X13 [Delphinapterus leucas]	Q62417.2	RecName: Full=Sorbin and SH3 domain-containing protein 1; AltName: Full=Ponsin; AltName: Full=SH3 domain protein 5; AltName: Full=SH3P12; AltName: Full=c-Cbl-associated protein; Short=CAP [Mus musculus]	109478.XP_005885505.1	Chiroptera	SORBS1	GO:0001725,GO:0003008,GO:0003012,GO:0003674,GO:0003779,GO:0005070,GO:0005102,GO:0005158,GO:0005488,GO:0005515,GO:0005575,GO:0005622,GO:0005623,GO:0005634,GO:0005737,GO:0005813,GO:0005815,GO:0005829,GO:0005856,GO:0005886,GO:0005887,GO:0005899,GO:0005911,GO:0005912,GO:0005913,GO:0005915,GO:0005924,GO:0005925,GO:0005979,GO:0006109,GO:0006936,GO:0006950,GO:0006996,GO:0007010,GO:0007015,GO:0007044,GO:…		ko:K06086	ko03320,ko04520,ko04910,map03320,map04520,map04910	T	Sorbin and SH3			SH3_2	PF07653.19	Variant SH3 domain
MSTRG.2565																PDZ_6	PF17820.3	PDZ domain
MSTRG.25690														K13858	solute carrier family 4 (sodium bicarbonate cotransporter), member 7
MSTRG.25743			O00370.1	RecName: Full=LINE-1 retrotransposable element ORF2 protein; Short=ORF2p; Includes: RecName: Full=Reverse transcriptase; Includes: RecName: Full=Endonuclease [Homo sapiens]	9668.ENSMPUP00000018993	Carnivora
MSTRG.25758	XP_037703044.1	EPM2A-interacting protein 1 [Choloepus didactylus_x0001_XP_037703053.1 EPM2A-interacting protein 1 ]	Q7L775.1	RecName: Full=EPM2A-interacting protein 1; AltName: Full=Laforin-interacting protein [Homo sapiens]	29073.XP_008708593.1	Carnivora	EPM2AIP1	GO:0000981,GO:0003674,GO:0003676,GO:0003677,GO:0003700,GO:0005488,GO:0005515,GO:0005575,GO:0005622,GO:0005623,GO:0005634,GO:0005654,GO:0005737,GO:0005979,GO:0006109,GO:0006355,GO:0006357,GO:0008150,GO:0009719,GO:0009725,GO:0009889,GO:0009891,GO:0009893,GO:0010033,GO:0010243,GO:0010468,GO:0010556,GO:0010557,GO:0010604,GO:0010675,GO:0010676,GO:0010906,GO:0010907,GO:0010962,GO:0019219,GO:0019222,GO:…				S	interacting protein 1			zf-C2H2_12	PF18658.3	Spin-doc zinc-finger
MSTRG.25815					9940.ENSOARP00000001217	Cetartiodactyla						S	Endonuclease-reverse transcriptase
MSTRG.25853	KAG5197502.1	hypothetical protein JEQ12_008231, partial [Ovis aries]	Q9UFB7.3	RecName: Full=Zinc finger and BTB domain-containing protein 47; AltName: Full=Zinc finger protein 651 [Homo sapiens]	89462.XP_006080936.1	Cetartiodactyla	ZBTB47	GO:0000981,GO:0003674,GO:0003700,GO:0006355,GO:0006357,GO:0008150,GO:0009889,GO:0010468,GO:0010556,GO:0019219,GO:0019222,GO:0031323,GO:0031326,GO:0050789,GO:0050794,GO:0051171,GO:0051252,GO:0060255,GO:0065007,GO:0080090,GO:0140110,GO:1903506,GO:2000112,GO:2001141		ko:K10518		K	zinc finger and BTB
MSTRG.25914	WP_204265983.1	DUF1725 domain-containing protein, partial [Haemophilus influenzae]			9668.ENSMPUP00000018993	Carnivora
MSTRG.2593					9940.ENSOARP00000000036	Cetartiodactyla						S	Endonuclease-reverse transcriptase			DCR	PF14047.8	Dppa2/4 conserved region
MSTRG.25934					9940.ENSOARP00000007153	Cetartiodactyla						S	Endonuclease-reverse transcriptase			Ribosomal_60s	PF00428.21	60s Acidic ribosomal protein
MSTRG.26048																zf-HC5HC2H	PF13771.8	PHD-like zinc-binding domain
MSTRG.26060																SPC12	PF06645.15	Microsomal signal peptidase 12 kDa subunit (SPC12)
MSTRG.26079					9940.ENSOARP00000000036	Cetartiodactyla						S	Endonuclease-reverse transcriptase
MSTRG.26115																MaoC_dehydratas	PF01575.21	MaoC like domain
MSTRG.26139	WP_198156589.1	DUF1725 domain-containing protein [Paeniglutamicibacter antarcticus]	O00370.1	RecName: Full=LINE-1 retrotransposable element ORF2 protein; Short=ORF2p; Includes: RecName: Full=Reverse transcriptase; Includes: RecName: Full=Endonuclease [Homo sapiens]	9940.ENSOARP00000001217	Cetartiodactyla						S	Endonuclease-reverse transcriptase
MSTRG.26162					9940.ENSOARP00000001217	Cetartiodactyla						S	Endonuclease-reverse transcriptase
MSTRG.26169	EPY75298.1	kelch repeat and BTB domain-containing protein 8 [Camelus ferus_x0001_KAB1263888.1 Kelch repeat and BTB domain-containing protein 8 ]	Q8NFY9.2	RecName: Full=Kelch repeat and BTB domain-containing protein 8; AltName: Full=T-cell activation kelch repeat protein; Short=TA-KRP [Homo sapiens]	118797.XP_007445729.1	Cetartiodactyla	KBTBD8	GO:0000151,GO:0001837,GO:0005575,GO:0005622,GO:0005623,GO:0005737,GO:0005829,GO:0006464,GO:0006513,GO:0006807,GO:0007275,GO:0008150,GO:0008152,GO:0009653,GO:0009790,GO:0009792,GO:0009888,GO:0009987,GO:0014029,GO:0014031,GO:0014032,GO:0014033,GO:0016567,GO:0019538,GO:0030154,GO:0031461,GO:0031463,GO:0032446,GO:0032501,GO:0032502,GO:0032991,GO:0036211,GO:0043009,GO:0043170,GO:0043412,GO:0043687,GO:…		ko:K10475		T	Kelch repeat and BTB	K10475	kelch repeat and BTB domain-containing protein 8
MSTRG.26172					9940.ENSOARP00000000036	Cetartiodactyla						S	Endonuclease-reverse transcriptase
MSTRG.26173			O00370.1	RecName: Full=LINE-1 retrotransposable element ORF2 protein; Short=ORF2p; Includes: RecName: Full=Reverse transcriptase; Includes: RecName: Full=Endonuclease [Homo sapiens]
MSTRG.26175			O00370.1	RecName: Full=LINE-1 retrotransposable element ORF2 protein; Short=ORF2p; Includes: RecName: Full=Reverse transcriptase; Includes: RecName: Full=Endonuclease [Homo sapiens]	9940.ENSOARP00000001217	Cetartiodactyla						S	Endonuclease-reverse transcriptase
MSTRG.26211																IF4E	PF01652.20	Eukaryotic initiation factor 4E
MSTRG.26234	AIE45854.1	ORF2 [synthetic construct]			9940.ENSOARP00000000036	Cetartiodactyla						S	Endonuclease-reverse transcriptase
MSTRG.26240																PolyA_pol_RNAbd	PF12627.9	Probable RNA and SrmB- binding site of polymerase A
MSTRG.26241																PolyA_pol	PF01743.22	Poly A polymerase head domain
MSTRG.26253	WP_186330846.1	endonuclease/exonuclease/phosphatase family protein [Mycoplasma arginini]	O00370.1	RecName: Full=LINE-1 retrotransposable element ORF2 protein; Short=ORF2p; Includes: RecName: Full=Reverse transcriptase; Includes: RecName: Full=Endonuclease [Homo sapiens]	9940.ENSOARP00000000036	Cetartiodactyla						S	Endonuclease-reverse transcriptase
MSTRG.26256					9612.ENSCAFP00000039016	Carnivora	TIGD1					BD	Tigger transposable
MSTRG.26358	AIE45854.1	ORF2 [synthetic construct]	O00370.1	RecName: Full=LINE-1 retrotransposable element ORF2 protein; Short=ORF2p; Includes: RecName: Full=Reverse transcriptase; Includes: RecName: Full=Endonuclease [Homo sapiens]	9940.ENSOARP00000001217	Cetartiodactyla						S	Endonuclease-reverse transcriptase
MSTRG.26389	AIE45854.1	ORF2 [synthetic construct]	O00370.1	RecName: Full=LINE-1 retrotransposable element ORF2 protein; Short=ORF2p; Includes: RecName: Full=Reverse transcriptase; Includes: RecName: Full=Endonuclease [Homo sapiens]	9668.ENSMPUP00000018993	Carnivora
MSTRG.26405	GBY91804.1	hypothetical protein M6K100_2599 [Staphylococcus aureus]	O00370.1	RecName: Full=LINE-1 retrotransposable element ORF2 protein; Short=ORF2p; Includes: RecName: Full=Reverse transcriptase; Includes: RecName: Full=Endonuclease [Homo sapiens]	9940.ENSOARP00000001217	Cetartiodactyla						S	Endonuclease-reverse transcriptase
MSTRG.2647	GBX15444.1	hypothetical protein M6C025_2581 [Staphylococcus aureus]	O00370.1	RecName: Full=LINE-1 retrotransposable element ORF2 protein; Short=ORF2p; Includes: RecName: Full=Reverse transcriptase; Includes: RecName: Full=Endonuclease [Homo sapiens]	9940.ENSOARP00000001217	Cetartiodactyla						S	Endonuclease-reverse transcriptase
MSTRG.26527	XP_014685755.1	PREDICTED: proline-rich protein 36-like [Equus asinus]
MSTRG.26536	XP_019815392.1	PREDICTED: inner nuclear membrane protein Man1 [Bos indicus]	Q9Y2U8.2	RecName: Full=Inner nuclear membrane protein Man1; AltName: Full=LEM domain-containing protein 3 [Homo sapiens]												LEM	PF03020.17	LEM domain
MSTRG.26558	KAB0364761.1	hypothetical protein FD754_008917 [Muntiacus muntjak]	P08548.1	RecName: Full=LINE-1 reverse transcriptase homolog [Nycticebus coucang]	9940.ENSOARP00000000036	Cetartiodactyla						S	Endonuclease-reverse transcriptase
MSTRG.26591																Dynamitin	PF04912.16	Dynamitin
MSTRG.26602			O00370.1	RecName: Full=LINE-1 retrotransposable element ORF2 protein; Short=ORF2p; Includes: RecName: Full=Reverse transcriptase; Includes: RecName: Full=Endonuclease [Homo sapiens]	9940.ENSOARP00000001217	Cetartiodactyla						S	Endonuclease-reverse transcriptase
MSTRG.26625	XP_039072767.1	nascent polypeptide-associated complex subunit alpha, muscle-specific form-like, partial [Hyaena hyaena]	E9PAV3.1	RecName: Full=Nascent polypeptide-associated complex subunit alpha, muscle-specific form; AltName: Full=Alpha-NAC, muscle-specific form; Short=skNAC [Homo sapiens]	109478.XP_005872139.1	Mammalia	NACA			ko:K03626		K	negative regulation of transcription from RNA polymerase II promoter involved in heart development			HYPK_UBA	PF19026.2	HYPK UBA domain
MSTRG.26627	XP_015412938.1	PREDICTED: nascent polypeptide-associated complex subunit alpha isoform X6 [Myotis davidii]	E9PAV3.1	RecName: Full=Nascent polypeptide-associated complex subunit alpha, muscle-specific form; AltName: Full=Alpha-NAC, muscle-specific form; Short=skNAC [Homo sapiens]	109478.XP_005872139.1	Mammalia	NACA			ko:K03626		K	negative regulation of transcription from RNA polymerase II promoter involved in heart development
MSTRG.26628					9940.ENSOARP00000001217	Cetartiodactyla						S	Endonuclease-reverse transcriptase
MSTRG.26673	AIE45854.1	ORF2 [synthetic construct]	O00370.1	RecName: Full=LINE-1 retrotransposable element ORF2 protein; Short=ORF2p; Includes: RecName: Full=Reverse transcriptase; Includes: RecName: Full=Endonuclease [Homo sapiens]	9940.ENSOARP00000001217	Cetartiodactyla						S	Endonuclease-reverse transcriptase
MSTRG.26676	WP_163470559.1	endonuclease/exonuclease/phosphatase family protein, partial [Haemophilus influenzae]			9940.ENSOARP00000001217	Cetartiodactyla						S	Endonuclease-reverse transcriptase
MSTRG.2668	AIE45854.1	ORF2 [synthetic construct]	O00370.1	RecName: Full=LINE-1 retrotransposable element ORF2 protein; Short=ORF2p; Includes: RecName: Full=Reverse transcriptase; Includes: RecName: Full=Endonuclease [Homo sapiens]	9612.ENSCAFP00000036501	Carnivora				ko:K10175		S	Reverse transcriptase (RNA-dependent DNA polymerase)
MSTRG.26692																zf-U11-48K	PF05253.14	U11-48K-like CHHC zinc finger
MSTRG.26811																HIG_1_N	PF04588.15	Hypoxia induced protein conserved region
MSTRG.26869																DUF4681	PF15732.7	Domain of unknown function (DUF4681)
MSTRG.26870			O00370.1	RecName: Full=LINE-1 retrotransposable element ORF2 protein; Short=ORF2p; Includes: RecName: Full=Reverse transcriptase; Includes: RecName: Full=Endonuclease [Homo sapiens]	9940.ENSOARP00000011671	Cetartiodactyla						S	Endonuclease-reverse transcriptase
MSTRG.26905			P08548.1	RecName: Full=LINE-1 reverse transcriptase homolog [Nycticebus coucang]	10116.ENSRNOP00000065391	Euarchontoglires						S	Reverse transcriptase (RNA-dependent DNA polymerase)
MSTRG.26908					9940.ENSOARP00000001217	Cetartiodactyla						S	Endonuclease-reverse transcriptase
MSTRG.26909					9940.ENSOARP00000001217	Cetartiodactyla						S	Endonuclease-reverse transcriptase
MSTRG.26949														3 K07374	tubulin alpha
MSTRG.26950														K07374	tubulin alpha
MSTRG.26959																vATP-synt_E	PF01991.20	ATP synthase (E/31 kDa) subunit
MSTRG.26966	ABE73458.1	endonuclease/reverse transcriptase [Pan troglodytes]			9940.ENSOARP00000007153	Cetartiodactyla						S	Endonuclease-reverse transcriptase
MSTRG.26988					9940.ENSOARP00000001217	Cetartiodactyla						S	Endonuclease-reverse transcriptase
MSTRG.27055																ELO	PF01151.20	GNS1/SUR4 family
MSTRG.27117			O00370.1	RecName: Full=LINE-1 retrotransposable element ORF2 protein; Short=ORF2p; Includes: RecName: Full=Reverse transcriptase; Includes: RecName: Full=Endonuclease [Homo sapiens]	9940.ENSOARP00000011892	Mammalia				ko:K10175		K	Reverse transcriptase (RNA-dependent DNA polymerase)	K13912	deleted in malignant brain tumors 1 protein	SRCR_2	PF15494.8	Scavenger receptor cysteine-rich domain
MSTRG.27121														K13912	deleted in malignant brain tumors 1 protein
MSTRG.27122	AIE45854.1	ORF2 [synthetic construct]	P11369.2	RecName: Full=LINE-1 retrotransposable element ORF2 protein; Short=ORF2p; AltName: Full=Long interspersed element-1; Short=L1; AltName: Full=Retrovirus-related Pol polyprotein LINE-1; Includes: RecName: Full=Reverse transcriptase; Includes: RecName: Full=Endonuclease [Mus musculus]	9940.ENSOARP00000000036	Cetartiodactyla						S	Endonuclease-reverse transcriptase
MSTRG.27123														K13912	deleted in malignant brain tumors 1 protein
MSTRG.27146	ELR60459.1	hypothetical protein M91_06316 [Bos mutus]	O00370.1	RecName: Full=LINE-1 retrotransposable element ORF2 protein; Short=ORF2p; Includes: RecName: Full=Reverse transcriptase; Includes: RecName: Full=Endonuclease [Homo sapiens]	9940.ENSOARP00000001217	Cetartiodactyla						S	Endonuclease-reverse transcriptase			A2M	PF00207.24	Alpha-2-macroglobulin family
MSTRG.27160	AIE45854.1	ORF2 [synthetic construct]	O00370.1	RecName: Full=LINE-1 retrotransposable element ORF2 protein; Short=ORF2p; Includes: RecName: Full=Reverse transcriptase; Includes: RecName: Full=Endonuclease [Homo sapiens]	9940.ENSOARP00000001217	Cetartiodactyla						S	Endonuclease-reverse transcriptase
MSTRG.27162	WP_117225165.1	endonuclease/exonuclease/phosphatase family protein [Staphylococcus aureus_x0001_GBY15108.1 hypothetical protein M6K034_2590 ]	O00370.1	RecName: Full=LINE-1 retrotransposable element ORF2 protein; Short=ORF2p; Includes: RecName: Full=Reverse transcriptase; Includes: RecName: Full=Endonuclease [Homo sapiens]	9940.ENSOARP00000001217	Cetartiodactyla						S	Endonuclease-reverse transcriptase
MSTRG.27163			O00370.1	RecName: Full=LINE-1 retrotransposable element ORF2 protein; Short=ORF2p; Includes: RecName: Full=Reverse transcriptase; Includes: RecName: Full=Endonuclease [Homo sapiens]	9940.ENSOARP00000000036	Cetartiodactyla						S	Endonuclease-reverse transcriptase
MSTRG.27164					9940.ENSOARP00000001217	Cetartiodactyla						S	Endonuclease-reverse transcriptase
MSTRG.27196	TEA40369.1	hypothetical protein DBR06_SOUSAS26010032 [Sousa chinensis]	Q76FK4.1	RecName: Full=Nucleolar protein 8; AltName: Full=Nucleolar protein Nop132 [Homo sapiens]	9767.XP_007182451.1	Cetartiodactyla	NOL8	GO:0005575,GO:0005622,GO:0005623,GO:0005634,GO:0005730,GO:0006139,GO:0006364,GO:0006396,GO:0006725,GO:0006807,GO:0008104,GO:0008150,GO:0008152,GO:0009987,GO:0010033,GO:0010467,GO:0016070,GO:0016072,GO:0022613,GO:0031974,GO:0031981,GO:0033036,GO:0033365,GO:0034097,GO:0034470,GO:0034504,GO:0034613,GO:0034641,GO:0034660,GO:0042221,GO:0042254,GO:0043170,GO:0043226,GO:0043227,GO:0043228,GO:0043229,GO:…				A	nucleolar protein 8
MSTRG.27221					9940.ENSOARP00000001217	Cetartiodactyla						S	Endonuclease-reverse transcriptase
MSTRG.27232	AIE45854.1	ORF2 [synthetic construct]			9940.ENSOARP00000001217	Cetartiodactyla						S	Endonuclease-reverse transcriptase
MSTRG.27233					9940.ENSOARP00000000036	Cetartiodactyla						S	Endonuclease-reverse transcriptase
MSTRG.2727					9940.ENSOARP00000001217	Cetartiodactyla						S	Endonuclease-reverse transcriptase
MSTRG.27291	AIE45854.1	ORF2 [synthetic construct]	P08548.1	RecName: Full=LINE-1 reverse transcriptase homolog [Nycticebus coucang]	9940.ENSOARP00000000036	Cetartiodactyla						S	Endonuclease-reverse transcriptase
MSTRG.27316																Ribosomal_L11	PF00298.21	Ribosomal protein L11, RNA binding domain
MSTRG.27319																Glyco_transf_7C	PF02709.16	N-terminal domain of galactosyltransferase
MSTRG.27328	KAB0378044.1	hypothetical protein FD755_009622, partial [Muntiacus reevesi]	O00370.1	RecName: Full=LINE-1 retrotransposable element ORF2 protein; Short=ORF2p; Includes: RecName: Full=Reverse transcriptase; Includes: RecName: Full=Endonuclease [Homo sapiens]	9940.ENSOARP00000011671	Cetartiodactyla						S	Endonuclease-reverse transcriptase
MSTRG.27383																Interferon	PF00143.21	Interferon alpha/beta domain
MSTRG.27461	AIE45854.1	ORF2 [synthetic construct]	O00370.1	RecName: Full=LINE-1 retrotransposable element ORF2 protein; Short=ORF2p; Includes: RecName: Full=Reverse transcriptase; Includes: RecName: Full=Endonuclease [Homo sapiens]	9940.ENSOARP00000000036	Cetartiodactyla						S	Endonuclease-reverse transcriptase
MSTRG.27473					9940.ENSOARP00000001217	Cetartiodactyla						S	Endonuclease-reverse transcriptase
MSTRG.27483	ABR01162.1	endonuclease/reverse transcriptase [Sus scrofa]			9668.ENSMPUP00000018993	Carnivora
MSTRG.27484	ABR01162.1	endonuclease/reverse transcriptase [Sus scrofa]			9668.ENSMPUP00000018993	Carnivora
MSTRG.27491					9940.ENSOARP00000001217	Cetartiodactyla						S	Endonuclease-reverse transcriptase
MSTRG.27520	AIE45854.1	ORF2 [synthetic construct]	O00370.1	RecName: Full=LINE-1 retrotransposable element ORF2 protein; Short=ORF2p; Includes: RecName: Full=Reverse transcriptase; Includes: RecName: Full=Endonuclease [Homo sapiens]	9940.ENSOARP00000001217	Cetartiodactyla						S	Endonuclease-reverse transcriptase
MSTRG.27563					9940.ENSOARP00000001217	Cetartiodactyla						S	Endonuclease-reverse transcriptase
MSTRG.27590					9940.ENSOARP00000001217	Cetartiodactyla						S	Endonuclease-reverse transcriptase
MSTRG.27597					9767.XP_007182382.1	Cetartiodactyla	SPATA31D1					S	Spermatogenesis-associated protein 31D1-like
MSTRG.27606	XP_033714098.1	spermatogenesis-associated protein 31D4 [Tursiops truncatus]			118797.XP_007446790.1	Cetartiodactyla	SPATA31D1					S	Spermatogenesis-associated protein 31D1-like
MSTRG.27608	XP_035560701.1	spermatogenesis-associated protein 31D3-like isoform X1 [Canis lupus dingo]			29073.XP_008703744.1	Carnivora	SPATA31D1					S	spermatogenesis-associated protein
MSTRG.27619	AIE45854.1	ORF2 [synthetic construct]	O00370.1	RecName: Full=LINE-1 retrotransposable element ORF2 protein; Short=ORF2p; Includes: RecName: Full=Reverse transcriptase; Includes: RecName: Full=Endonuclease [Homo sapiens]	9940.ENSOARP00000001217	Cetartiodactyla						S	Endonuclease-reverse transcriptase
MSTRG.27635					9940.ENSOARP00000001217	Cetartiodactyla						S	Endonuclease-reverse transcriptase
MSTRG.2768																40S_SA_C	PF16122.7	40S ribosomal protein SA C-terminus
MSTRG.27689	AIE45854.1	ORF2 [synthetic construct]	O00370.1	RecName: Full=LINE-1 retrotransposable element ORF2 protein; Short=ORF2p; Includes: RecName: Full=Reverse transcriptase; Includes: RecName: Full=Endonuclease [Homo sapiens]	10116.ENSRNOP00000065391	Euarchontoglires						S	Reverse transcriptase (RNA-dependent DNA polymerase)
MSTRG.27690	AIE45854.1	ORF2 [synthetic construct]	O00370.1	RecName: Full=LINE-1 retrotransposable element ORF2 protein; Short=ORF2p; Includes: RecName: Full=Reverse transcriptase; Includes: RecName: Full=Endonuclease [Homo sapiens]	10116.ENSRNOP00000065391	Euarchontoglires						S	Reverse transcriptase (RNA-dependent DNA polymerase)
MSTRG.27717					9940.ENSOARP00000001217	Cetartiodactyla						S	Endonuclease-reverse transcriptase
MSTRG.27731					9940.ENSOARP00000001217	Cetartiodactyla						S	Endonuclease-reverse transcriptase
MSTRG.27737	XP_014635311.1	PREDICTED: zinc finger protein 658 isoform X1 [Ceratotherium simum simum]	Q5TYW1.2	RecName: Full=Zinc finger protein 658 [Homo sapiens]										K09228	KRAB domain-containing zinc finger protein
MSTRG.27739	KAF5912623.1	hypothetical protein HPG69_007611 [Diceros bicornis minor]			9767.XP_007177072.1	Cetartiodactyla	SPATA31A3	GO:0001669,GO:0003674,GO:0003779,GO:0005488,GO:0005515,GO:0005575,GO:0005622,GO:0005623,GO:0005737,GO:0008092,GO:0012505,GO:0030141,GO:0031410,GO:0031982,GO:0043226,GO:0043227,GO:0043229,GO:0044424,GO:0044444,GO:0044464,GO:0097223,GO:0097708,GO:0099503				S	FAM75 family
MSTRG.27741			O00370.1	RecName: Full=LINE-1 retrotransposable element ORF2 protein; Short=ORF2p; Includes: RecName: Full=Reverse transcriptase; Includes: RecName: Full=Endonuclease [Homo sapiens]	9940.ENSOARP00000001217	Cetartiodactyla						S	Endonuclease-reverse transcriptase
MSTRG.27752			P08548.1	RecName: Full=LINE-1 reverse transcriptase homolog [Nycticebus coucang]	9940.ENSOARP00000001217	Cetartiodactyla						S	Endonuclease-reverse transcriptase
MSTRG.27753			P08548.1	RecName: Full=LINE-1 reverse transcriptase homolog [Nycticebus coucang]	9940.ENSOARP00000001217	Cetartiodactyla						S	Endonuclease-reverse transcriptase
MSTRG.27762	ABR01162.1	endonuclease/reverse transcriptase [Sus scrofa]			9940.ENSOARP00000001217	Cetartiodactyla						S	Endonuclease-reverse transcriptase
MSTRG.27767					9940.ENSOARP00000000036	Cetartiodactyla						S	Endonuclease-reverse transcriptase
MSTRG.27787	WP_117181681.1	endonuclease/exonuclease/phosphatase family protein [Staphylococcus aureus]	O00370.1	RecName: Full=LINE-1 retrotransposable element ORF2 protein; Short=ORF2p; Includes: RecName: Full=Reverse transcriptase; Includes: RecName: Full=Endonuclease [Homo sapiens]	9940.ENSOARP00000001217	Cetartiodactyla						S	Endonuclease-reverse transcriptase
MSTRG.27796			O00370.1	RecName: Full=LINE-1 retrotransposable element ORF2 protein; Short=ORF2p; Includes: RecName: Full=Reverse transcriptase; Includes: RecName: Full=Endonuclease [Homo sapiens]	9940.ENSOARP00000001217	Cetartiodactyla						S	Endonuclease-reverse transcriptase
MSTRG.27817	AIE45854.1	ORF2 [synthetic construct]	P08548.1	RecName: Full=LINE-1 reverse transcriptase homolog [Nycticebus coucang]	10116.ENSRNOP00000065391	Euarchontoglires						S	Reverse transcriptase (RNA-dependent DNA polymerase)
MSTRG.27840	WP_117181681.1	endonuclease/exonuclease/phosphatase family protein [Staphylococcus aureus]	O00370.1	RecName: Full=LINE-1 retrotransposable element ORF2 protein; Short=ORF2p; Includes: RecName: Full=Reverse transcriptase; Includes: RecName: Full=Endonuclease [Homo sapiens]	9940.ENSOARP00000001217	Cetartiodactyla						S	Endonuclease-reverse transcriptase
MSTRG.27841					9940.ENSOARP00000011671	Cetartiodactyla						S	Endonuclease-reverse transcriptase
MSTRG.27847	WP_117219690.1	endonuclease/exonuclease/phosphatase family protein [Staphylococcus aureus]	P08548.1	RecName: Full=LINE-1 reverse transcriptase homolog [Nycticebus coucang]	9940.ENSOARP00000001217	Cetartiodactyla						S	Endonuclease-reverse transcriptase
MSTRG.27924	pir|B34087|	[Homo sapiens]	O00370.1	RecName: Full=LINE-1 retrotransposable element ORF2 protein; Short=ORF2p; Includes: RecName: Full=Reverse transcriptase; Includes: RecName: Full=Endonuclease [Homo sapiens]	9940.ENSOARP00000011671	Cetartiodactyla						S	Endonuclease-reverse transcriptase
MSTRG.27953	WP_163598231.1	reverse transcriptase family protein [Moraxella catarrhalis]	O00370.1	RecName: Full=LINE-1 retrotransposable element ORF2 protein; Short=ORF2p; Includes: RecName: Full=Reverse transcriptase; Includes: RecName: Full=Endonuclease [Homo sapiens]	9940.ENSOARP00000001217	Cetartiodactyla						S	Endonuclease-reverse transcriptase
MSTRG.27996																Ribosomal_L37ae	PF01780.21	Ribosomal L37ae protein family
MSTRG.28000					9940.ENSOARP00000001217	Cetartiodactyla						S	Endonuclease-reverse transcriptase
MSTRG.28036																TSP1_CCN	PF19035.2	CCN3 Nov like TSP1 domain
MSTRG.28061	ALS56325.1	NADH dehydrogenase subunit 5, partial [Equus asinus]	P92485.1	RecName: Full=NADH-ubiquinone oxidoreductase chain 5; AltName: Full=NADH dehydrogenase subunit 5 [Equus asinus]	9612.ENSCAFP00000030319	Carnivora	ND5	GO:0000302,GO:0001666,GO:0003674,GO:0003824,GO:0003954,GO:0005575,GO:0005622,GO:0005623,GO:0005737,GO:0005739,GO:0005740,GO:0005743,GO:0005746,GO:0005747,GO:0006091,GO:0006119,GO:0006120,GO:0006139,GO:0006163,GO:0006725,GO:0006753,GO:0006793,GO:0006796,GO:0006807,GO:0006950,GO:0006979,GO:0006996,GO:0007005,GO:0008137,GO:0008150,GO:0008152,GO:0009117,GO:0009123,GO:0009126,GO:0009141,GO:0009144,GO:…	1.6.5.3	ko:K03883	ko00190,ko01100,ko04714,ko04723,ko05012,map00190,map01100,map04714,map04723,map05012	C	Core subunit of the mitochondrial membrane respiratory chain NADH dehydrogenase (Complex I) that is believed to belong to the minimal assembly required for catalysis. Complex I functions in the transfer of electrons from NADH to the respiratory chain. The immediate electron acceptor for the enzyme is believed to be ubiquinone	K03883	NADH-ubiquinone oxidoreductase chain 5 [EC:7.1.1.2]
MSTRG.28062	ALS56325.1	NADH dehydrogenase subunit 5, partial [Equus asinus]	P92485.1	RecName: Full=NADH-ubiquinone oxidoreductase chain 5; AltName: Full=NADH dehydrogenase subunit 5 [Equus asinus]	9612.ENSCAFP00000030319	Carnivora	ND5	GO:0000302,GO:0001666,GO:0003674,GO:0003824,GO:0003954,GO:0005575,GO:0005622,GO:0005623,GO:0005737,GO:0005739,GO:0005740,GO:0005743,GO:0005746,GO:0005747,GO:0006091,GO:0006119,GO:0006120,GO:0006139,GO:0006163,GO:0006725,GO:0006753,GO:0006793,GO:0006796,GO:0006807,GO:0006950,GO:0006979,GO:0006996,GO:0007005,GO:0008137,GO:0008150,GO:0008152,GO:0009117,GO:0009123,GO:0009126,GO:0009141,GO:0009144,GO:…	1.6.5.3	ko:K03883	ko00190,ko01100,ko04714,ko04723,ko05012,map00190,map01100,map04714,map04723,map05012	C	Core subunit of the mitochondrial membrane respiratory chain NADH dehydrogenase (Complex I) that is believed to belong to the minimal assembly required for catalysis. Complex I functions in the transfer of electrons from NADH to the respiratory chain. The immediate electron acceptor for the enzyme is believed to be ubiquinone	K03883	NADH-ubiquinone oxidoreductase chain 5 [EC:7.1.1.2]	Oxidored_q3	PF00499.22	NADH-ubiquinone/plastoquinone oxidoreductase chain 6
MSTRG.28092					9940.ENSOARP00000001217	Cetartiodactyla						S	Endonuclease-reverse transcriptase
MSTRG.28111	XP_033036235.1	adenosylhomocysteinase-like [Trachypithecus francoisi]
MSTRG.28140					9940.ENSOARP00000006233	Cetartiodactyla						S	Endonuclease-reverse transcriptase
MSTRG.28141					9940.ENSOARP00000006233	Cetartiodactyla						S	Endonuclease-reverse transcriptase
MSTRG.28143					9940.ENSOARP00000001217	Cetartiodactyla						S	Endonuclease-reverse transcriptase
MSTRG.28291																PYRIN	PF02758.18	PAAD/DAPIN/Pyrin domain
MSTRG.28298	KAF4013015.1	hypothetical protein G4228_004600 [Cervus hanglu yarkandensis]			9940.ENSOARP00000001217	Cetartiodactyla						S	Endonuclease-reverse transcriptase
MSTRG.28299	KAF4013015.1	hypothetical protein G4228_004600 [Cervus hanglu yarkandensis]			9940.ENSOARP00000001217	Cetartiodactyla						S	Endonuclease-reverse transcriptase
MSTRG.28303	AIE45854.1	ORF2 [synthetic construct]	O00370.1	RecName: Full=LINE-1 retrotransposable element ORF2 protein; Short=ORF2p; Includes: RecName: Full=Reverse transcriptase; Includes: RecName: Full=Endonuclease [Homo sapiens]	9940.ENSOARP00000007153	Cetartiodactyla						S	Endonuclease-reverse transcriptase			Ig_C17orf99	PF17736.3	C17orf99 Ig domain
MSTRG.28304	AIE45854.1	ORF2 [synthetic construct]	O00370.1	RecName: Full=LINE-1 retrotransposable element ORF2 protein; Short=ORF2p; Includes: RecName: Full=Reverse transcriptase; Includes: RecName: Full=Endonuclease [Homo sapiens]	9940.ENSOARP00000001217	Cetartiodactyla						S	Endonuclease-reverse transcriptase
MSTRG.28381																PK	PF00224.23	Pyruvate kinase, barrel domain
MSTRG.28387																AWS	PF17907.3	AWS domain
MSTRG.2839																CHCH	PF06747.15	CHCH domain
MSTRG.28437																DUF3697	PF12478.10	Ubiquitin-associated protein 2
MSTRG.2844					9940.ENSOARP00000011671	Cetartiodactyla						S	Endonuclease-reverse transcriptase
MSTRG.28468					9612.ENSCAFP00000036501	Carnivora				ko:K10175		S	Reverse transcriptase (RNA-dependent DNA polymerase)
MSTRG.28470																S_100	PF01023.21	S-100/ICaBP type calcium binding domain
MSTRG.28490	GBY84120.1	hypothetical protein M6K094_2572 [Staphylococcus aureus]	O00370.1	RecName: Full=LINE-1 retrotransposable element ORF2 protein; Short=ORF2p; Includes: RecName: Full=Reverse transcriptase; Includes: RecName: Full=Endonuclease [Homo sapiens]	9940.ENSOARP00000001217	Cetartiodactyla						S	Endonuclease-reverse transcriptase
MSTRG.28491	GBY84120.1	hypothetical protein M6K094_2572 [Staphylococcus aureus]	O00370.1	RecName: Full=LINE-1 retrotransposable element ORF2 protein; Short=ORF2p; Includes: RecName: Full=Reverse transcriptase; Includes: RecName: Full=Endonuclease [Homo sapiens]	9940.ENSOARP00000001217	Cetartiodactyla						S	Endonuclease-reverse transcriptase
MSTRG.28519	XP_014688900.1	PREDICTED: endogenous retrovirus group PABLB member 1 Env polyprotein-like [Equus asinus]
MSTRG.2852	WP_073454701.1	endonuclease/exonuclease/phosphatase family protein [Pseudomonas sp. FSL W5-0203_x0001_OJT19415.1 endonuclease ]	O00370.1	RecName: Full=LINE-1 retrotransposable element ORF2 protein; Short=ORF2p; Includes: RecName: Full=Reverse transcriptase; Includes: RecName: Full=Endonuclease [Homo sapiens]	9940.ENSOARP00000001217	Cetartiodactyla						S	Endonuclease-reverse transcriptase
MSTRG.28589																DUF4634	PF15465.8	Domain of unknown function (DUF4634)
MSTRG.28624	WP_117207181.1	endonuclease/exonuclease/phosphatase family protein [Staphylococcus aureus]	O00370.1	RecName: Full=LINE-1 retrotransposable element ORF2 protein; Short=ORF2p; Includes: RecName: Full=Reverse transcriptase; Includes: RecName: Full=Endonuclease [Homo sapiens]	9940.ENSOARP00000001217	Cetartiodactyla						S	Endonuclease-reverse transcriptase	K23100	hemojuvelin
MSTRG.28626					9707.XP_004398427.1	Carnivora	HFE2	GO:0000122,GO:0003674,GO:0005102,GO:0005488,GO:0005515,GO:0005575,GO:0005576,GO:0005615,GO:0005623,GO:0005886,GO:0005887,GO:0006355,GO:0006357,GO:0006508,GO:0006807,GO:0006873,GO:0006875,GO:0006879,GO:0007154,GO:0007165,GO:0007166,GO:0007167,GO:0007178,GO:0008150,GO:0008152,GO:0009719,GO:0009889,GO:0009890,GO:0009891,GO:0009892,GO:0009893,GO:0009966,GO:0009968,GO:0009986,GO:0009987,GO:0010033,GO:…		ko:K06847		S	Hemochromatosis type 2 (juvenile)	K23100	hemojuvelin
MSTRG.28648	XP_023497823.1	uncharacterized protein LOC102150405 [Equus caballus]
MSTRG.28649	XP_014721628.1	PREDICTED: translation initiation factor IF-2-like [Equus asinus]
MSTRG.2865	AIE45854.1	ORF2 [synthetic construct]	O00370.1	RecName: Full=LINE-1 retrotransposable element ORF2 protein; Short=ORF2p; Includes: RecName: Full=Reverse transcriptase; Includes: RecName: Full=Endonuclease [Homo sapiens]	9940.ENSOARP00000000036	Cetartiodactyla						S	Endonuclease-reverse transcriptase
MSTRG.28675	AAS66221.1	LRRG00130 [Rattus norvegicus]			9940.ENSOARP00000001217	Cetartiodactyla						S	Endonuclease-reverse transcriptase
MSTRG.28678	WP_204281390.1	DUF1725 domain-containing protein [Moraxella catarrhalis]	O00370.1	RecName: Full=LINE-1 retrotransposable element ORF2 protein; Short=ORF2p; Includes: RecName: Full=Reverse transcriptase; Includes: RecName: Full=Endonuclease [Homo sapiens]	9940.ENSOARP00000000036	Cetartiodactyla						S	Endonuclease-reverse transcriptase
MSTRG.28682	ELR54609.1	hypothetical protein M91_07551 [Bos mutus]	O00370.1	RecName: Full=LINE-1 retrotransposable element ORF2 protein; Short=ORF2p; Includes: RecName: Full=Reverse transcriptase; Includes: RecName: Full=Endonuclease [Homo sapiens]	10116.ENSRNOP00000065391	Euarchontoglires						S	Reverse transcriptase (RNA-dependent DNA polymerase)
MSTRG.2876																TFIIS_C	PF01096.20	Transcription factor S-II (TFIIS)
MSTRG.28785					9940.ENSOARP00000011671	Cetartiodactyla						S	Endonuclease-reverse transcriptase
MSTRG.2880	WP_163598231.1	reverse transcriptase family protein [Moraxella catarrhalis]			9940.ENSOARP00000001217	Cetartiodactyla						S	Endonuclease-reverse transcriptase
MSTRG.2881	WP_163598231.1	reverse transcriptase family protein [Moraxella catarrhalis]			9940.ENSOARP00000001217	Cetartiodactyla						S	Endonuclease-reverse transcriptase
MSTRG.28846					9940.ENSOARP00000000036	Cetartiodactyla						S	Endonuclease-reverse transcriptase
MSTRG.28853	WP_204281390.1	DUF1725 domain-containing protein [Moraxella catarrhalis]	O00370.1	RecName: Full=LINE-1 retrotransposable element ORF2 protein; Short=ORF2p; Includes: RecName: Full=Reverse transcriptase; Includes: RecName: Full=Endonuclease [Homo sapiens]	9940.ENSOARP00000001217	Cetartiodactyla						S	Endonuclease-reverse transcriptase
MSTRG.28872			O00370.1	RecName: Full=LINE-1 retrotransposable element ORF2 protein; Short=ORF2p; Includes: RecName: Full=Reverse transcriptase; Includes: RecName: Full=Endonuclease [Homo sapiens]	9940.ENSOARP00000000036	Cetartiodactyla						S	Endonuclease-reverse transcriptase
MSTRG.28873	WP_117218283.1	endonuclease/exonuclease/phosphatase family protein [Staphylococcus aureus_x0001_GBZ48189.1 hypothetical protein M6K150_2664 ]			9940.ENSOARP00000000036	Cetartiodactyla						S	Endonuclease-reverse transcriptase
MSTRG.28902																40S_S4_C	PF16121.7	40S ribosomal protein S4 C-terminus
MSTRG.28914					9940.ENSOARP00000011671	Cetartiodactyla						S	Endonuclease-reverse transcriptase
MSTRG.28920	KAB0364761.1	hypothetical protein FD754_008917 [Muntiacus muntjak]	O00370.1	RecName: Full=LINE-1 retrotransposable element ORF2 protein; Short=ORF2p; Includes: RecName: Full=Reverse transcriptase; Includes: RecName: Full=Endonuclease [Homo sapiens]	9940.ENSOARP00000007153	Cetartiodactyla						S	Endonuclease-reverse transcriptase
MSTRG.28944	AIE45854.1	ORF2 [synthetic construct]	O00370.1	RecName: Full=LINE-1 retrotransposable element ORF2 protein; Short=ORF2p; Includes: RecName: Full=Reverse transcriptase; Includes: RecName: Full=Endonuclease [Homo sapiens]	9940.ENSOARP00000001217	Cetartiodactyla						S	Endonuclease-reverse transcriptase	K01528	dynamin 1/3 [EC:3.6.5.5]
MSTRG.28991	WP_117225165.1	endonuclease/exonuclease/phosphatase family protein [Staphylococcus aureus_x0001_GBY15108.1 hypothetical protein M6K034_2590 ]			9940.ENSOARP00000001217	Cetartiodactyla						S	Endonuclease-reverse transcriptase
MSTRG.29	XP_036862005.1	zinc finger BED domain-containing protein 6 isoform X1 [Manis javanica]			9402.XP_006920707.1	Chiroptera	ZBED6CL					S	hAT family C-terminal dimerisation region	K24641	zinc finger BED domain-containing protein 6	LRR_4	PF12799.9	Leucine Rich repeats (2 copies)
MSTRG.29031	XP_014684162.1	PREDICTED: pogo transposable element with KRAB domain [Equus asinus]	Q9P215.2	RecName: Full=Pogo transposable element with KRAB domain [Homo sapiens]	9733.XP_004269749.1	Cetartiodactyla	POGK					BD	pogo transposable element with KRAB domain
MSTRG.2905	KAF6450471.1	hypothetical protein HJG59_008355 [Molossus molossus]	O00370.1	RecName: Full=LINE-1 retrotransposable element ORF2 protein; Short=ORF2p; Includes: RecName: Full=Reverse transcriptase; Includes: RecName: Full=Endonuclease [Homo sapiens]	9940.ENSOARP00000000036	Cetartiodactyla						S	Endonuclease-reverse transcriptase
MSTRG.29099																CReP_N	PF10472.11	eIF2-alpha phosphatase phosphorylation constitutive repressor
MSTRG.29153					9940.ENSOARP00000006233	Cetartiodactyla						S	Endonuclease-reverse transcriptase
MSTRG.2917	AIE45854.1	ORF2 [synthetic construct]	O00370.1	RecName: Full=LINE-1 retrotransposable element ORF2 protein; Short=ORF2p; Includes: RecName: Full=Reverse transcriptase; Includes: RecName: Full=Endonuclease [Homo sapiens]	9940.ENSOARP00000000036	Cetartiodactyla						S	Endonuclease-reverse transcriptase
MSTRG.29221																AMP_N	PF05195.18	Aminopeptidase P, N-terminal domain
MSTRG.29225	AIE45854.1	ORF2 [synthetic construct]	O00370.1	RecName: Full=LINE-1 retrotransposable element ORF2 protein; Short=ORF2p; Includes: RecName: Full=Reverse transcriptase; Includes: RecName: Full=Endonuclease [Homo sapiens]	9940.ENSOARP00000000036	Cetartiodactyla						S	Endonuclease-reverse transcriptase
MSTRG.29229					9940.ENSOARP00000001217	Cetartiodactyla						S	Endonuclease-reverse transcriptase			DUF1899	PF08953.13	Domain of unknown function (DUF1899)
MSTRG.29230																LSM14	PF12701.9	Scd6-like Sm domain
MSTRG.29241	WP_117181681.1	endonuclease/exonuclease/phosphatase family protein [Staphylococcus aureus]	P11369.2	RecName: Full=LINE-1 retrotransposable element ORF2 protein; Short=ORF2p; AltName: Full=Long interspersed element-1; Short=L1; AltName: Full=Retrovirus-related Pol polyprotein LINE-1; Includes: RecName: Full=Reverse transcriptase; Includes: RecName: Full=Endonuclease [Mus musculus]	9940.ENSOARP00000001217	Cetartiodactyla						S	Endonuclease-reverse transcriptase
MSTRG.29243																Ribosomal_L7Ae	PF01248.28	Ribosomal protein L7Ae/L30e/S12e/Gadd45 family
MSTRG.29258																EPTP	PF03736.19	EPTP domain
MSTRG.29272														K01542	H+/K+-exchanging ATPase subunit alpha [EC:7.2.2.19]	Cation_ATPase_C	PF00689.23	Cation transporting ATPase, C-terminus
MSTRG.29279	AIE45854.1	ORF2 [synthetic construct]			9940.ENSOARP00000011671	Cetartiodactyla						S	Endonuclease-reverse transcriptase
MSTRG.2928	XP_023502345.1	zinc finger protein 32 isoform X1 [Equus caballus_x0001_XP_023502346.1 zinc finger protein 32 isoform X1 ]	P17041.2	RecName: Full=Zinc finger protein 32; AltName: Full=C2H2-546; AltName: Full=Zinc finger protein KOX30 [Homo sapiens]
MSTRG.293			P08548.1	RecName: Full=LINE-1 reverse transcriptase homolog [Nycticebus coucang]	9940.ENSOARP00000001217	Cetartiodactyla						S	Endonuclease-reverse transcriptase			ATP-synt_G	PF04718.17	Mitochondrial ATP synthase g subunit
MSTRG.29302																THAP	PF05485.14	THAP domain
MSTRG.29311	TKC45979.1	hypothetical protein EI555_005243, partial [Monodon monoceros]	Q6ZN11.2	RecName: Full=Zinc finger protein 793 [Homo sapiens]
MSTRG.29312	TKC45979.1	hypothetical protein EI555_005243, partial [Monodon monoceros]	Q6ZN11.2	RecName: Full=Zinc finger protein 793 [Homo sapiens]
MSTRG.29327	KAG3255920.1	hypothetical protein H1C71_038968, partial [Ictidomys tridecemlineatus]			9940.ENSOARP00000001217	Cetartiodactyla						S	Endonuclease-reverse transcriptase	K09228	KRAB domain-containing zinc finger protein
MSTRG.29329	XP_008529645.1	PREDICTED: zinc finger protein 570 isoform X2 [Equus przewalskii_x0001_XP_008529646.1 PREDICTED: zinc finger protein 570 isoform X2 ]	Q96NI8.1	RecName: Full=Zinc finger protein 570 [Homo sapiens]										K09228	KRAB domain-containing zinc finger protein
MSTRG.29330	XP_014704249.1	PREDICTED: zinc finger protein 570 isoform X2 [Equus asinus]	Q96NI8.1	RecName: Full=Zinc finger protein 570 [Homo sapiens]										K09228	KRAB domain-containing zinc finger protein
MSTRG.29332					9940.ENSOARP00000001217	Cetartiodactyla						S	Endonuclease-reverse transcriptase
MSTRG.29334			Q5R5Q6.1	RecName: Full=Zinc finger protein 571 [Pongo abelii]										K09228	KRAB domain-containing zinc finger protein
MSTRG.2938																ATP1G1_PLM_MAT8	PF02038.18	ATP1G1/PLM/MAT8 family
MSTRG.29502					9940.ENSOARP00000001217	Cetartiodactyla						S	Endonuclease-reverse transcriptase
MSTRG.29505	WP_204281390.1	DUF1725 domain-containing protein [Moraxella catarrhalis]			9940.ENSOARP00000001217	Cetartiodactyla						S	Endonuclease-reverse transcriptase
MSTRG.29541																Abhydrolase_3	PF07859.15	alpha/beta hydrolase fold
MSTRG.29542	KAF0883030.1	LORF2 protein, partial [Crocuta crocuta]			9940.ENSOARP00000001217	Cetartiodactyla						S	Endonuclease-reverse transcriptase
MSTRG.29544					9940.ENSOARP00000000036	Cetartiodactyla						S	Endonuclease-reverse transcriptase
MSTRG.29558																UPAR_LY6	PF00021.23	u-PAR/Ly-6 domain
MSTRG.29568	WP_163598231.1	reverse transcriptase family protein [Moraxella catarrhalis]	O00370.1	RecName: Full=LINE-1 retrotransposable element ORF2 protein; Short=ORF2p; Includes: RecName: Full=Reverse transcriptase; Includes: RecName: Full=Endonuclease [Homo sapiens]	9940.ENSOARP00000000036	Cetartiodactyla						S	Endonuclease-reverse transcriptase
MSTRG.2959	XP_014696953.1	PREDICTED: zinc finger protein 33B-like isoform X3 [Equus asinus]	Q06732.2	RecName: Full=Zinc finger protein 33B; AltName: Full=Zinc finger protein 11B; AltName: Full=Zinc finger protein KOX2 [Homo sapiens]										K09228	KRAB domain-containing zinc finger protein
MSTRG.2960	XP_035935270.1	LOW QUALITY PROTEIN: zinc finger protein 33B-like [Halichoerus grypus]	Q06730.3	RecName: Full=Zinc finger protein 33A; AltName: Full=Zinc finger and ZAK-associated protein with KRAB domain; Short=ZZaPK; AltName: Full=Zinc finger protein 11A; AltName: Full=Zinc finger protein KOX31 [Homo sapiens]										K09228	KRAB domain-containing zinc finger protein
MSTRG.29603	AIE45854.1	ORF2 [synthetic construct]	O00370.1	RecName: Full=LINE-1 retrotransposable element ORF2 protein; Short=ORF2p; Includes: RecName: Full=Reverse transcriptase; Includes: RecName: Full=Endonuclease [Homo sapiens]	9940.ENSOARP00000001217	Cetartiodactyla						S	Endonuclease-reverse transcriptase
MSTRG.2967					9940.ENSOARP00000001217	Cetartiodactyla						S	Endonuclease-reverse transcriptase
MSTRG.29717																InaF-motif	PF15018.8	TRP-interacting helix
MSTRG.29894			O00370.1	RecName: Full=LINE-1 retrotransposable element ORF2 protein; Short=ORF2p; Includes: RecName: Full=Reverse transcriptase; Includes: RecName: Full=Endonuclease [Homo sapiens]	9940.ENSOARP00000000036	Cetartiodactyla						S	Endonuclease-reverse transcriptase
MSTRG.29905																ig	PF00047.27	Immunoglobulin domain
MSTRG.29945	WP_117181681.1	endonuclease/exonuclease/phosphatase family protein [Staphylococcus aureus]			9940.ENSOARP00000001217	Cetartiodactyla						S	Endonuclease-reverse transcriptase
MSTRG.29961	XP_030873179.1	zinc finger protein 677 [Leptonychotes weddellii]	Q86XU0.1	RecName: Full=Zinc finger protein 677 [Homo sapiens]										K09228	KRAB domain-containing zinc finger protein
MSTRG.29962	XP_030873179.1	zinc finger protein 677 [Leptonychotes weddellii]	Q86XU0.1	RecName: Full=Zinc finger protein 677 [Homo sapiens]										K09228	KRAB domain-containing zinc finger protein	XPA_N	PF01286.20	XPA protein N-terminal
MSTRG.29967	XP_039080663.1	zinc finger protein 665-like [Hyaena hyaena_x0001_XP_039080665.1 zinc finger protein 665-like ]	Q86XU0.1	RecName: Full=Zinc finger protein 677 [Homo sapiens]	9940.ENSOARP00000001217	Cetartiodactyla						S	Endonuclease-reverse transcriptase	K04614	vomeronasal 1 receptor
MSTRG.29968	XP_030154102.2	zinc finger protein 665-like isoform X2 [Lynx canadensis]	Q9HCG1.3	RecName: Full=Zinc finger protein 160; AltName: Full=Zinc finger protein HZF5; AltName: Full=Zinc finger protein Kr18; Short=HKr18 [Homo sapiens]										K09228	KRAB domain-containing zinc finger protein
MSTRG.29970														K04614	vomeronasal 1 receptor
MSTRG.29976																Gp_dh_C	PF02800.22	Glyceraldehyde 3-phosphate dehydrogenase, C-terminal domain
MSTRG.30044	XP_014712188.1	PREDICTED: transcription elongation factor SPT5-like [Equus asinus]
MSTRG.30077	XP_014685492.1	PREDICTED: zinc finger protein 583 isoform X1 [Equus asinus]	Q96ND8.2	RecName: Full=Zinc finger protein 583; AltName: Full=Zinc finger protein L3-5 [Homo sapiens]										K09228	KRAB domain-containing zinc finger protein
MSTRG.30104			P92487.1	RecName: Full=Cytochrome b; AltName: Full=Complex III subunit 3; AltName: Full=Complex III subunit III; AltName: Full=Cytochrome b-c1 complex subunit 3; AltName: Full=Ubiquinol-cytochrome-c reductase complex cytochrome b subunit [Equus asinus]	9739.XP_004331645.1	Cetartiodactyla	ND5	GO:0000302,GO:0001666,GO:0003674,GO:0003824,GO:0003954,GO:0005575,GO:0005622,GO:0005623,GO:0005737,GO:0005739,GO:0005740,GO:0005743,GO:0005746,GO:0005747,GO:0006091,GO:0006119,GO:0006120,GO:0006139,GO:0006163,GO:0006725,GO:0006753,GO:0006793,GO:0006796,GO:0006807,GO:0006950,GO:0006979,GO:0006996,GO:0007005,GO:0008137,GO:0008150,GO:0008152,GO:0009117,GO:0009123,GO:0009126,GO:0009141,GO:0009144,GO:…	1.6.5.3	ko:K03883	ko00190,ko01100,ko04714,ko04723,ko05012,map00190,map01100,map04714,map04723,map05012	C	Core subunit of the mitochondrial membrane respiratory chain NADH dehydrogenase (Complex I) that is believed to belong to the minimal assembly required for catalysis. Complex I functions in the transfer of electrons from NADH to the respiratory chain. The immediate electron acceptor for the enzyme is believed to be ubiquinone
MSTRG.30127	XP_014721102.1	PREDICTED: zinc finger protein 664-like isoform X3 [Equus asinus]
MSTRG.3014	QOV08757.1	ORF2p [Canis lupus familiaris]	O00370.1	RecName: Full=LINE-1 retrotransposable element ORF2 protein; Short=ORF2p; Includes: RecName: Full=Reverse transcriptase; Includes: RecName: Full=Endonuclease [Homo sapiens]	9612.ENSCAFP00000036501	Carnivora				ko:K10175		S	Reverse transcriptase (RNA-dependent DNA polymerase)
MSTRG.30144	WP_117224667.1	endonuclease/exonuclease/phosphatase family protein [Staphylococcus aureus]	O00370.1	RecName: Full=LINE-1 retrotransposable element ORF2 protein; Short=ORF2p; Includes: RecName: Full=Reverse transcriptase; Includes: RecName: Full=Endonuclease [Homo sapiens]	9940.ENSOARP00000001217	Cetartiodactyla						S	Endonuclease-reverse transcriptase
MSTRG.30148	AIE45854.1	ORF2 [synthetic construct]	P11369.2	RecName: Full=LINE-1 retrotransposable element ORF2 protein; Short=ORF2p; AltName: Full=Long interspersed element-1; Short=L1; AltName: Full=Retrovirus-related Pol polyprotein LINE-1; Includes: RecName: Full=Reverse transcriptase; Includes: RecName: Full=Endonuclease [Mus musculus]	9940.ENSOARP00000001217	Cetartiodactyla						S	Endonuclease-reverse transcriptase
MSTRG.30170			O00370.1	RecName: Full=LINE-1 retrotransposable element ORF2 protein; Short=ORF2p; Includes: RecName: Full=Reverse transcriptase; Includes: RecName: Full=Endonuclease [Homo sapiens]	9940.ENSOARP00000011671	Cetartiodactyla						S	Endonuclease-reverse transcriptase	K09228	KRAB domain-containing zinc finger protein
MSTRG.30171	XP_032244470.1	LOW QUALITY PROTEIN: zinc finger protein 883-like [Phoca vitulina]	Q9HCX3.2	RecName: Full=Zinc finger protein 304; AltName: Full=KRAB-containing zinc finger protein [Homo sapiens]										K09228	KRAB domain-containing zinc finger protein
MSTRG.30177	ELR62420.1	hypothetical protein M91_10472 [Bos mutus]	Q8TC21.2	RecName: Full=Zinc finger protein 596 [Homo sapiens]	9940.ENSOARP00000001217	Cetartiodactyla						S	Endonuclease-reverse transcriptase	K09228	KRAB domain-containing zinc finger protein
MSTRG.30178			Q8TC21.2	RecName: Full=Zinc finger protein 596 [Homo sapiens]
MSTRG.30181	XP_034528725.1	tigger transposable element-derived protein 1 isoform X1 [Ailuropoda melanoleuca]			9402.XP_006904822.1	Chiroptera	CENPBD1					BD	CENP-B N-terminal DNA-binding domain
MSTRG.30235																Defensin_propep	PF00879.20	Defensin propeptide
MSTRG.30249																Defensin_beta	PF00711.21	Beta defensin
MSTRG.30261	XP_032959920.1	ubiquitin carboxyl-terminal hydrolase 17-like protein 6 [Rhinolophus ferrumequinum]	C9J2P7.2	RecName: Full=Ubiquitin carboxyl-terminal hydrolase 17-like protein 15 [Homo sapiens]	29073.XP_008704361.1	Carnivora	USP17L2	GO:0000075,GO:0000278,GO:0001817,GO:0001819,GO:0002682,GO:0002684,GO:0002697,GO:0002699,GO:0002831,GO:0002833,GO:0003674,GO:0003676,GO:0003723,GO:0003824,GO:0004843,GO:0005488,GO:0005539,GO:0005540,GO:0005575,GO:0005622,GO:0005623,GO:0005634,GO:0005730,GO:0005737,GO:0005783,GO:0005789,GO:0005829,GO:0006464,GO:0006508,GO:0006511,GO:0006807,GO:0007049,GO:0007093,GO:0007346,GO:0008150,GO:0008152,GO:…	3.4.19.12	ko:K11845		O	Belongs to the peptidase C19 family	K11845	ubiquitin carboxyl-terminal hydrolase 17 [EC:3.4.19.12]
MSTRG.30274																ANAPC15	PF15243.8	Anaphase-promoting complex subunit 15
MSTRG.30277					9940.ENSOARP00000000036	Cetartiodactyla						S	Endonuclease-reverse transcriptase
MSTRG.30280			O00370.1	RecName: Full=LINE-1 retrotransposable element ORF2 protein; Short=ORF2p; Includes: RecName: Full=Reverse transcriptase; Includes: RecName: Full=Endonuclease [Homo sapiens]	9668.ENSMPUP00000018993	Carnivora
MSTRG.30343																PAN_1	PF00024.28	PAN domain
MSTRG.30419	XP_025741694.1	ghrelin O-acyltransferase isoform X1 [Callorhinus ursinus]	Q96T53.2	RecName: Full=Ghrelin O-acyltransferase; AltName: Full=Membrane-bound O-acyltransferase domain-containing protein 4; Short=O-acyltransferase domain-containing protein 4 [Homo sapiens]	9707.XP_004408347.1	Carnivora	MBOAT4	GO:0003674,GO:0003824,GO:0005575,GO:0005622,GO:0005623,GO:0005737,GO:0005783,GO:0005789,GO:0006464,GO:0006497,GO:0006807,GO:0008150,GO:0008152,GO:0008374,GO:0009058,GO:0009059,GO:0009987,GO:0012505,GO:0016020,GO:0016021,GO:0016412,GO:0016740,GO:0016746,GO:0016747,GO:0018190,GO:0018191,GO:0018193,GO:0018209,GO:0019538,GO:0030176,GO:0031224,GO:0031227,GO:0031984,GO:0034645,GO:0036211,GO:0042157,GO:…				S	Membrane bound O-acyltransferase domain containing 4
MSTRG.30445																Mak16	PF04874.16	Mak16 protein C-terminal region
MSTRG.30446																Tti2	PF10521.11	Tti2 family
MSTRG.30468																PRAP	PF15314.8	Proline-rich acidic protein 1, pregnancy-specific uterine
MSTRG.30479																DHHC	PF01529.22	DHHC palmitoyltransferase
MSTRG.305					9940.ENSOARP00000001217	Cetartiodactyla						S	Endonuclease-reverse transcriptase
MSTRG.30509														K24616	endogenous retrovirus group PABLB member 1 Env polyprotein
MSTRG.30539																PLAT	PF01477.25	PLAT/LH2 domain
MSTRG.30540					9940.ENSOARP00000000036	Cetartiodactyla						S	Endonuclease-reverse transcriptase
MSTRG.30567	WP_163598231.1	reverse transcriptase family protein [Moraxella catarrhalis]	P11369.2	RecName: Full=LINE-1 retrotransposable element ORF2 protein; Short=ORF2p; AltName: Full=Long interspersed element-1; Short=L1; AltName: Full=Retrovirus-related Pol polyprotein LINE-1; Includes: RecName: Full=Reverse transcriptase; Includes: RecName: Full=Endonuclease [Mus musculus]	9940.ENSOARP00000001217	Cetartiodactyla						S	Endonuclease-reverse transcriptase
MSTRG.30576	XP_014691767.1	PREDICTED: collagen alpha-2(I) chain-like [Equus asinus]
MSTRG.30626	AIE45854.1	ORF2 [synthetic construct]	P11369.2	RecName: Full=LINE-1 retrotransposable element ORF2 protein; Short=ORF2p; AltName: Full=Long interspersed element-1; Short=L1; AltName: Full=Retrovirus-related Pol polyprotein LINE-1; Includes: RecName: Full=Reverse transcriptase; Includes: RecName: Full=Endonuclease [Mus musculus]	9940.ENSOARP00000011671	Cetartiodactyla						S	Endonuclease-reverse transcriptase
MSTRG.30627	AIE45854.1	ORF2 [synthetic construct]			9940.ENSOARP00000001217	Cetartiodactyla						S	Endonuclease-reverse transcriptase
MSTRG.30631																RGS	PF00615.21	Regulator of G protein signaling domain
MSTRG.30659	XP_038377815.1	AT-rich interactive domain-containing protein 1B isoform X22 [Canis lupus familiaris]	Q8NFD5.2	RecName: Full=AT-rich interactive domain-containing protein 1B; Short=ARID domain-containing protein 1B; AltName: Full=BRG1-associated factor 250b; Short=BAF250B; AltName: Full=BRG1-binding protein hELD/OSA1; AltName: Full=Osa homolog 2; Short=hOsa2; AltName: Full=p250R [Homo sapiens]
MSTRG.30661					9940.ENSOARP00000011671	Cetartiodactyla						S	Endonuclease-reverse transcriptase
MSTRG.3067																OAR	PF03826.19	OAR motif
MSTRG.30719	ABR01162.1	endonuclease/reverse transcriptase [Sus scrofa]			9940.ENSOARP00000001217	Cetartiodactyla						S	Endonuclease-reverse transcriptase
MSTRG.30725																ParcG	PF10274.11	Parkin co-regulated protein
MSTRG.3075	AAY88218.1	endonuclease/reverse transcriptase [Rattus norvegicus]			9940.ENSOARP00000011671	Cetartiodactyla						S	Endonuclease-reverse transcriptase
MSTRG.30766	XP_014713885.1	PREDICTED: afadin [Equus asinus]	P55196.3	RecName: Full=Afadin; AltName: Full=ALL1-fused gene from chromosome 6 protein; Short=Protein AF-6; AltName: Full=Afadin adherens junction formation factor [Homo sapiens]
MSTRG.30807																Con-6	PF10346.11	Conidiation protein 6
MSTRG.30823					9940.ENSOARP00000001217	Cetartiodactyla						S	Endonuclease-reverse transcriptase
MSTRG.30824					9940.ENSOARP00000001217	Cetartiodactyla						S	Endonuclease-reverse transcriptase			HTH_48	PF17906.3	HTH domain in Mos1 transposase
MSTRG.30836	AIE45854.1	ORF2 [synthetic construct]	O00370.1	RecName: Full=LINE-1 retrotransposable element ORF2 protein; Short=ORF2p; Includes: RecName: Full=Reverse transcriptase; Includes: RecName: Full=Endonuclease [Homo sapiens]	9940.ENSOARP00000001217	Cetartiodactyla						S	Endonuclease-reverse transcriptase
MSTRG.30858	WP_200879329.1	reverse transcriptase family protein, partial [Microvirga sp. BSC39]	O00370.1	RecName: Full=LINE-1 retrotransposable element ORF2 protein; Short=ORF2p; Includes: RecName: Full=Reverse transcriptase; Includes: RecName: Full=Endonuclease [Homo sapiens]	9940.ENSOARP00000000036	Cetartiodactyla						S	Endonuclease-reverse transcriptase
MSTRG.30859																Tmemb_18A	PF09771.11	Transmembrane protein 188
MSTRG.30876					9940.ENSOARP00000006233	Cetartiodactyla						S	Endonuclease-reverse transcriptase
MSTRG.30895																FTO_CTD	PF12934.9	FTO C-terminal domain
MSTRG.30937																Metallothio	PF00131.22	Metallothionein
MSTRG.30996					9940.ENSOARP00000001217	Cetartiodactyla						S	Endonuclease-reverse transcriptase
MSTRG.31022																FeS_assembly_P	PF01883.21	Iron-sulfur cluster assembly protein
MSTRG.31076	WP_186330846.1	endonuclease/exonuclease/phosphatase family protein [Mycoplasma arginini]	P11369.2	RecName: Full=LINE-1 retrotransposable element ORF2 protein; Short=ORF2p; AltName: Full=Long interspersed element-1; Short=L1; AltName: Full=Retrovirus-related Pol polyprotein LINE-1; Includes: RecName: Full=Reverse transcriptase; Includes: RecName: Full=Endonuclease [Mus musculus]	9940.ENSOARP00000000036	Cetartiodactyla						S	Endonuclease-reverse transcriptase
MSTRG.31100	WP_117181681.1	endonuclease/exonuclease/phosphatase family protein [Staphylococcus aureus]	O00370.1	RecName: Full=LINE-1 retrotransposable element ORF2 protein; Short=ORF2p; Includes: RecName: Full=Reverse transcriptase; Includes: RecName: Full=Endonuclease [Homo sapiens]	9940.ENSOARP00000001217	Cetartiodactyla						S	Endonuclease-reverse transcriptase			Ribosomal_L18A	PF01775.19	Ribosomal proteins 50S-L18Ae/60S-L20/60S-L18A
MSTRG.31107					9940.ENSOARP00000001217	Cetartiodactyla						S	Endonuclease-reverse transcriptase
MSTRG.31119	AIE45854.1	ORF2 [synthetic construct]	O00370.1	RecName: Full=LINE-1 retrotransposable element ORF2 protein; Short=ORF2p; Includes: RecName: Full=Reverse transcriptase; Includes: RecName: Full=Endonuclease [Homo sapiens]	9940.ENSOARP00000001217	Cetartiodactyla						S	Endonuclease-reverse transcriptase	K04989	polycystin 1L3
MSTRG.31155																zf-RING_2	PF13639.8	Ring finger domain
MSTRG.31180																Homeodomain	PF00046.31	Homeodomain
MSTRG.31188																SYCE1	PF15233.8	Synaptonemal complex central element protein 1
MSTRG.31218																Cmc1	PF08583.12	Cytochrome c oxidase biogenesis protein Cmc1 like
MSTRG.31238																HSBP1	PF06825.14	Heat shock factor binding protein 1
MSTRG.31306	XP_014693880.1	PREDICTED: uncharacterized protein C16orf74 homolog isoform X1 [Equus asinus]
MSTRG.31399	XP_039081829.1	CENPB DNA-binding domain-containing protein 1 [Hyaena hyaena]			9694.XP_007091164.1	Carnivora	CENPBD1					BD	Putative DNA-binding domain in centromere protein B, mouse jerky and transposases.
MSTRG.3141																GPR15L	PF15854.7	G-protein coupled receptor ligand 15
MSTRG.31473																DNA_pol_delta_4	PF04081.15	DNA polymerase delta, subunit 4
MSTRG.31499					9940.ENSOARP00000011671	Cetartiodactyla						S	Endonuclease-reverse transcriptase
MSTRG.3151	AIE45854.1	ORF2 [synthetic construct]	O00370.1	RecName: Full=LINE-1 retrotransposable element ORF2 protein; Short=ORF2p; Includes: RecName: Full=Reverse transcriptase; Includes: RecName: Full=Endonuclease [Homo sapiens]	9940.ENSOARP00000001217	Cetartiodactyla						S	Endonuclease-reverse transcriptase
MSTRG.31547	XP_023510664.1	uncharacterized protein LOC106781495 [Equus caballus]
MSTRG.31564	XP_011897109.1	PREDICTED: tigger transposable element-derived protein 3 isoform X2 [Cercocebus atys]	Q6B0B8.1	RecName: Full=Tigger transposable element-derived protein 3 [Homo sapiens]	118797.XP_007462069.1	Cetartiodactyla	TIGD3					BD	Tigger transposable
MSTRG.31676					9940.ENSOARP00000006233	Cetartiodactyla						S	Endonuclease-reverse transcriptase
MSTRG.31695																AAA	PF00004.31	ATPase family associated with various cellular activities (AAA)
MSTRG.31712					9940.ENSOARP00000000036	Cetartiodactyla						S	Endonuclease-reverse transcriptase
MSTRG.31770	KAB0348100.1	hypothetical protein FD754_012957 [Muntiacus muntjak]			9940.ENSOARP00000001217	Cetartiodactyla						S	Endonuclease-reverse transcriptase
MSTRG.31885					9940.ENSOARP00000000036	Cetartiodactyla						S	Endonuclease-reverse transcriptase
MSTRG.31941			O00370.1	RecName: Full=LINE-1 retrotransposable element ORF2 protein; Short=ORF2p; Includes: RecName: Full=Reverse transcriptase; Includes: RecName: Full=Endonuclease [Homo sapiens]	9940.ENSOARP00000001217	Cetartiodactyla						S	Endonuclease-reverse transcriptase
MSTRG.31942	WP_204265983.1	DUF1725 domain-containing protein, partial [Haemophilus influenzae]
MSTRG.31950			O00370.1	RecName: Full=LINE-1 retrotransposable element ORF2 protein; Short=ORF2p; Includes: RecName: Full=Reverse transcriptase; Includes: RecName: Full=Endonuclease [Homo sapiens]	9612.ENSCAFP00000036501	Carnivora				ko:K10175		S	Reverse transcriptase (RNA-dependent DNA polymerase)
MSTRG.3198	AIE45854.1	ORF2 [synthetic construct]	P08548.1	RecName: Full=LINE-1 reverse transcriptase homolog [Nycticebus coucang]	9940.ENSOARP00000000036	Cetartiodactyla						S	Endonuclease-reverse transcriptase
MSTRG.32003	KAF6450471.1	hypothetical protein HJG59_008355 [Molossus molossus]	O00370.1	RecName: Full=LINE-1 retrotransposable element ORF2 protein; Short=ORF2p; Includes: RecName: Full=Reverse transcriptase; Includes: RecName: Full=Endonuclease [Homo sapiens]	9940.ENSOARP00000001217	Cetartiodactyla						S	Endonuclease-reverse transcriptase
MSTRG.32004	KAF6450471.1	hypothetical protein HJG59_008355 [Molossus molossus]	O00370.1	RecName: Full=LINE-1 retrotransposable element ORF2 protein; Short=ORF2p; Includes: RecName: Full=Reverse transcriptase; Includes: RecName: Full=Endonuclease [Homo sapiens]	9940.ENSOARP00000001217	Cetartiodactyla						S	Endonuclease-reverse transcriptase
MSTRG.3204																PLAC	PF08686.13	PLAC (protease and lacunin) domain
MSTRG.32056	XP_023488250.1	innate immunity activator protein isoform X1 [Equus caballus]
MSTRG.32079																DUF5522	PF17653.3	Family of unknown function (DUF5522)
MSTRG.32080	WP_117218283.1	endonuclease/exonuclease/phosphatase family protein [Staphylococcus aureus_x0001_GBZ48189.1 hypothetical protein M6K150_2664 ]	P08548.1	RecName: Full=LINE-1 reverse transcriptase homolog [Nycticebus coucang]	9940.ENSOARP00000000036	Cetartiodactyla						S	Endonuclease-reverse transcriptase
MSTRG.32087	AIE45854.1	ORF2 [synthetic construct]	O00370.1	RecName: Full=LINE-1 retrotransposable element ORF2 protein; Short=ORF2p; Includes: RecName: Full=Reverse transcriptase; Includes: RecName: Full=Endonuclease [Homo sapiens]	9940.ENSOARP00000000036	Cetartiodactyla						S	Endonuclease-reverse transcriptase
MSTRG.32105																Glutaredoxin	PF00462.26	Glutaredoxin
MSTRG.32131	AIE45854.1	ORF2 [synthetic construct]	O00370.1	RecName: Full=LINE-1 retrotransposable element ORF2 protein; Short=ORF2p; Includes: RecName: Full=Reverse transcriptase; Includes: RecName: Full=Endonuclease [Homo sapiens]	9940.ENSOARP00000001217	Cetartiodactyla						S	Endonuclease-reverse transcriptase
MSTRG.3215					9940.ENSOARP00000006233	Cetartiodactyla						S	Endonuclease-reverse transcriptase			WH1	PF00568.25	WH1 domain
MSTRG.32196	AIE45854.1	ORF2 [synthetic construct]	O00370.1	RecName: Full=LINE-1 retrotransposable element ORF2 protein; Short=ORF2p; Includes: RecName: Full=Reverse transcriptase; Includes: RecName: Full=Endonuclease [Homo sapiens]	9940.ENSOARP00000001217	Cetartiodactyla						S	Endonuclease-reverse transcriptase
MSTRG.32226	WP_117225165.1	endonuclease/exonuclease/phosphatase family protein [Staphylococcus aureus_x0001_GBY15108.1 hypothetical protein M6K034_2590 ]	O00370.1	RecName: Full=LINE-1 retrotransposable element ORF2 protein; Short=ORF2p; Includes: RecName: Full=Reverse transcriptase; Includes: RecName: Full=Endonuclease [Homo sapiens]	9940.ENSOARP00000011671	Cetartiodactyla						S	Endonuclease-reverse transcriptase
MSTRG.32227	WP_117225165.1	endonuclease/exonuclease/phosphatase family protein [Staphylococcus aureus_x0001_GBY15108.1 hypothetical protein M6K034_2590 ]	O00370.1	RecName: Full=LINE-1 retrotransposable element ORF2 protein; Short=ORF2p; Includes: RecName: Full=Reverse transcriptase; Includes: RecName: Full=Endonuclease [Homo sapiens]	9940.ENSOARP00000011671	Cetartiodactyla						S	Endonuclease-reverse transcriptase
MSTRG.32232					9940.ENSOARP00000001217	Cetartiodactyla						S	Endonuclease-reverse transcriptase
MSTRG.32291	AIE45854.1	ORF2 [synthetic construct]	O00370.1	RecName: Full=LINE-1 retrotransposable element ORF2 protein; Short=ORF2p; Includes: RecName: Full=Reverse transcriptase; Includes: RecName: Full=Endonuclease [Homo sapiens]	9940.ENSOARP00000000036	Cetartiodactyla						S	Endonuclease-reverse transcriptase
MSTRG.32301	XP_008509644.1	PREDICTED: thyroid receptor-interacting protein 11-like isoform X1 [Equus przewalskii]
MSTRG.32316	NP_007383.1	cytochrome c oxidase subunit I [Equus asinus_x0001_YP_004891290.1 cytochrome c oxidase subunit I ]	P92477.1	RecName: Full=Cytochrome c oxidase subunit 1; AltName: Full=Cytochrome c oxidase polypeptide I [Equus asinus]	9823.ENSSSCP00000019137	Cetartiodactyla	COX1	GO:0003674,GO:0003824,GO:0004129,GO:0005215,GO:0005575,GO:0005622,GO:0005623,GO:0005737,GO:0005739,GO:0005740,GO:0005743,GO:0005746,GO:0005750,GO:0005751,GO:0006091,GO:0006119,GO:0006123,GO:0006139,GO:0006163,GO:0006725,GO:0006753,GO:0006793,GO:0006796,GO:0006807,GO:0006810,GO:0006811,GO:0006812,GO:0006950,GO:0006979,GO:0007275,GO:0007399,GO:0007417,GO:0007420,GO:0007568,GO:0008150,GO:0008152,GO:…	1.9.3.1	ko:K02256	ko00190,ko01100,ko04260,ko04714,ko04932,ko05010,ko05012,ko05016,map00190,map01100,map04260,map04714,map04932,map05010,map05012,map05016	C	Cytochrome c oxidase is the component of the respiratory chain that catalyzes the reduction of oxygen to water. Subunits 1- 3 form the functional core of the enzyme complex. CO I is the catalytic subunit of the enzyme. Electrons originating in cytochrome c are transferred via the copper A center of subunit 2 and heme A of subunit 1 to the bimetallic center formed by heme A3 and copper B	K02256	cytochrome c oxidase subunit 1 [EC:7.1.1.9]
MSTRG.32317	NP_007383.1	cytochrome c oxidase subunit I [Equus asinus_x0001_YP_004891290.1 cytochrome c oxidase subunit I ]	P92477.1	RecName: Full=Cytochrome c oxidase subunit 1; AltName: Full=Cytochrome c oxidase polypeptide I [Equus asinus]	9823.ENSSSCP00000019137	Cetartiodactyla	COX1	GO:0003674,GO:0003824,GO:0004129,GO:0005215,GO:0005575,GO:0005622,GO:0005623,GO:0005737,GO:0005739,GO:0005740,GO:0005743,GO:0005746,GO:0005750,GO:0005751,GO:0006091,GO:0006119,GO:0006123,GO:0006139,GO:0006163,GO:0006725,GO:0006753,GO:0006793,GO:0006796,GO:0006807,GO:0006810,GO:0006811,GO:0006812,GO:0006950,GO:0006979,GO:0007275,GO:0007399,GO:0007417,GO:0007420,GO:0007568,GO:0008150,GO:0008152,GO:…	1.9.3.1	ko:K02256	ko00190,ko01100,ko04260,ko04714,ko04932,ko05010,ko05012,ko05016,map00190,map01100,map04260,map04714,map04932,map05010,map05012,map05016	C	Cytochrome c oxidase is the component of the respiratory chain that catalyzes the reduction of oxygen to water. Subunits 1- 3 form the functional core of the enzyme complex. CO I is the catalytic subunit of the enzyme. Electrons originating in cytochrome c are transferred via the copper A center of subunit 2 and heme A of subunit 1 to the bimetallic center formed by heme A3 and copper B	K02256	cytochrome c oxidase subunit 1 [EC:7.1.1.9]
MSTRG.32321					9940.ENSOARP00000001217	Cetartiodactyla						S	Endonuclease-reverse transcriptase
MSTRG.32322					9940.ENSOARP00000000036	Cetartiodactyla						S	Endonuclease-reverse transcriptase
MSTRG.32330					9940.ENSOARP00000011671	Cetartiodactyla						S	Endonuclease-reverse transcriptase
MSTRG.32357	XP_008698847.1	PREDICTED: LOW QUALITY PROTEIN: cylicin-1 [Ursus maritimus]														Cylicin_N	PF15241.8	Cylicin N-terminus
MSTRG.32361																SH3BGR	PF04908.17	SH3-binding, glutamic acid-rich protein
MSTRG.32365	AIE45854.1	ORF2 [synthetic construct]	O00370.1	RecName: Full=LINE-1 retrotransposable element ORF2 protein; Short=ORF2p; Includes: RecName: Full=Reverse transcriptase; Includes: RecName: Full=Endonuclease [Homo sapiens]	9940.ENSOARP00000011671	Cetartiodactyla						S	Endonuclease-reverse transcriptase
MSTRG.32389			Q96MW7.1	RecName: Full=Tigger transposable element-derived protein 1 [Homo sapiens]	9940.ENSOARP00000000036	Cetartiodactyla						S	Endonuclease-reverse transcriptase
MSTRG.32425					109478.XP_005874350.1	Chiroptera						L	Gag P30 core shell protein			Thyroglobulin_1	PF00086.20	Thyroglobulin type-1 repeat
MSTRG.32426					109478.XP_005874350.1	Chiroptera						L	Gag P30 core shell protein			RT_RNaseH	PF17917.3	RNase H-like domain found in reverse transcriptase
MSTRG.32450			O00370.1	RecName: Full=LINE-1 retrotransposable element ORF2 protein; Short=ORF2p; Includes: RecName: Full=Reverse transcriptase; Includes: RecName: Full=Endonuclease [Homo sapiens]	9940.ENSOARP00000001217	Cetartiodactyla						S	Endonuclease-reverse transcriptase
MSTRG.32474					9940.ENSOARP00000011671	Cetartiodactyla						S	Endonuclease-reverse transcriptase			BAR_3	PF16746.7	BAR domain of APPL family
MSTRG.32479					9940.ENSOARP00000001217	Cetartiodactyla						S	Endonuclease-reverse transcriptase
MSTRG.32483																Gag_p10	PF02337.19	Retroviral GAG p10 protein
MSTRG.3254					9940.ENSOARP00000006233	Cetartiodactyla						S	Endonuclease-reverse transcriptase
MSTRG.32550	AIE45854.1	ORF2 [synthetic construct]	O00370.1	RecName: Full=LINE-1 retrotransposable element ORF2 protein; Short=ORF2p; Includes: RecName: Full=Reverse transcriptase; Includes: RecName: Full=Endonuclease [Homo sapiens]	9668.ENSMPUP00000018993	Carnivora										DUF1126	PF06565.14	DUF1126 PH-like domain
MSTRG.32557					9940.ENSOARP00000000036	Cetartiodactyla						S	Endonuclease-reverse transcriptase
MSTRG.32558					9940.ENSOARP00000000036	Cetartiodactyla						S	Endonuclease-reverse transcriptase
MSTRG.32564	AIE45854.1	ORF2 [synthetic construct]			9940.ENSOARP00000000036	Cetartiodactyla						S	Endonuclease-reverse transcriptase
MSTRG.32584	ACE79050.1	LINE-1 element ORF2 (predicted) [Sorex araneus]			9940.ENSOARP00000000036	Cetartiodactyla						S	Endonuclease-reverse transcriptase
MSTRG.32613																GATA	PF00320.29	GATA zinc finger
MSTRG.32633																GAGE	PF05831.13	GAGE protein
MSTRG.32647					9940.ENSOARP00000001217	Cetartiodactyla						S	Endonuclease-reverse transcriptase
MSTRG.32649	AIE45854.1	ORF2 [synthetic construct]	O00370.1	RecName: Full=LINE-1 retrotransposable element ORF2 protein; Short=ORF2p; Includes: RecName: Full=Reverse transcriptase; Includes: RecName: Full=Endonuclease [Homo sapiens]	9940.ENSOARP00000001217	Cetartiodactyla						S	Endonuclease-reverse transcriptase
MSTRG.32660	WP_117181681.1	endonuclease/exonuclease/phosphatase family protein [Staphylococcus aureus]	O00370.1	RecName: Full=LINE-1 retrotransposable element ORF2 protein; Short=ORF2p; Includes: RecName: Full=Reverse transcriptase; Includes: RecName: Full=Endonuclease [Homo sapiens]	9940.ENSOARP00000000036	Cetartiodactyla						S	Endonuclease-reverse transcriptase
MSTRG.32665					9940.ENSOARP00000001217	Cetartiodactyla						S	Endonuclease-reverse transcriptase
MSTRG.32672																JHD	PF17811.3	Jumonji helical domain
MSTRG.32744					9940.ENSOARP00000000036	Cetartiodactyla						S	Endonuclease-reverse transcriptase
MSTRG.32779			A2AAX3.1	RecName: Full=Kelch-like protein 15 [Mus musculus]_x0001_D3ZA50.1 RecName: Full=Kelch-like protein 15 [Rattus norvegicus]	9646.ENSAMEP00000013407	Carnivora	KLHL15	GO:0000018,GO:0000151,GO:0005575,GO:0005622,GO:0005623,GO:0005634,GO:0006282,GO:0006508,GO:0006511,GO:0006515,GO:0006807,GO:0006950,GO:0008150,GO:0008152,GO:0009056,GO:0009057,GO:0009892,GO:0009987,GO:0010033,GO:0010498,GO:0010569,GO:0010605,GO:0019219,GO:0019222,GO:0019538,GO:0019941,GO:0030163,GO:0031323,GO:0031324,GO:0031461,GO:0031463,GO:0032991,GO:0033554,GO:0035966,GO:0035967,GO:0042221,GO:…		ko:K10452		T	family member 15	K10452	kelch-like protein 15
MSTRG.32780	XP_029060239.1	LOW QUALITY PROTEIN: kelch-like protein 15 [Monodon monoceros]	A2AAX3.1	RecName: Full=Kelch-like protein 15 [Mus musculus]_x0001_D3ZA50.1 RecName: Full=Kelch-like protein 15 [Rattus norvegicus]	9646.ENSAMEP00000013407	Carnivora	KLHL15	GO:0000018,GO:0000151,GO:0005575,GO:0005622,GO:0005623,GO:0005634,GO:0006282,GO:0006508,GO:0006511,GO:0006515,GO:0006807,GO:0006950,GO:0008150,GO:0008152,GO:0009056,GO:0009057,GO:0009892,GO:0009987,GO:0010033,GO:0010498,GO:0010569,GO:0010605,GO:0019219,GO:0019222,GO:0019538,GO:0019941,GO:0030163,GO:0031323,GO:0031324,GO:0031461,GO:0031463,GO:0032991,GO:0033554,GO:0035966,GO:0035967,GO:0042221,GO:…		ko:K10452		T	family member 15	K10452	kelch-like protein 15
MSTRG.32785																AhpC-TSA	PF00578.23	AhpC/TSA family
MSTRG.32845	AIE45854.1	ORF2 [synthetic construct]	O00370.1	RecName: Full=LINE-1 retrotransposable element ORF2 protein; Short=ORF2p; Includes: RecName: Full=Reverse transcriptase; Includes: RecName: Full=Endonuclease [Homo sapiens]	9940.ENSOARP00000001217	Cetartiodactyla						S	Endonuclease-reverse transcriptase
MSTRG.32847	QOV08757.1	ORF2p [Canis lupus familiaris]	P08548.1	RecName: Full=LINE-1 reverse transcriptase homolog [Nycticebus coucang]	9940.ENSOARP00000001217	Cetartiodactyla						S	Endonuclease-reverse transcriptase
MSTRG.32855	KAB0378771.1	hypothetical protein FD755_010349 [Muntiacus reevesi]	O00370.1	RecName: Full=LINE-1 retrotransposable element ORF2 protein; Short=ORF2p; Includes: RecName: Full=Reverse transcriptase; Includes: RecName: Full=Endonuclease [Homo sapiens]	9940.ENSOARP00000001217	Cetartiodactyla						S	Endonuclease-reverse transcriptase
MSTRG.32858	KAB0378771.1	hypothetical protein FD755_010349 [Muntiacus reevesi]	O00370.1	RecName: Full=LINE-1 retrotransposable element ORF2 protein; Short=ORF2p; Includes: RecName: Full=Reverse transcriptase; Includes: RecName: Full=Endonuclease [Homo sapiens]	9940.ENSOARP00000001217	Cetartiodactyla						S	Endonuclease-reverse transcriptase
MSTRG.32860			Q8NGI4.1	RecName: Full=Olfactory receptor 4D11 [Homo sapiens]	9940.ENSOARP00000000036	Cetartiodactyla						S	Endonuclease-reverse transcriptase			SAM_1	PF00536.32	SAM domain (Sterile alpha motif)
MSTRG.32897					9940.ENSOARP00000011671	Cetartiodactyla						S	Endonuclease-reverse transcriptase
MSTRG.32931	GBZ63274.1	hypothetical protein M6K162_2509 [Staphylococcus aureus]	O00370.1	RecName: Full=LINE-1 retrotransposable element ORF2 protein; Short=ORF2p; Includes: RecName: Full=Reverse transcriptase; Includes: RecName: Full=Endonuclease [Homo sapiens]	9940.ENSOARP00000001217	Cetartiodactyla						S	Endonuclease-reverse transcriptase
MSTRG.32974																Peptidase_M24_C	PF16188.7	C-terminal region of peptidase_M24
MSTRG.32975																Creatinase_N_2	PF16189.7	Creatinase/Prolidase N-terminal domain
MSTRG.3301					9940.ENSOARP00000001217	Cetartiodactyla						S	Endonuclease-reverse transcriptase
MSTRG.33021					61853.ENSNLEP00000022218	Primates	TIGD1					BD	DDE superfamily endonuclease
MSTRG.3304	XP_007988489.1	kelch-like protein 25 isoform X1 [Chlorocebus sabaeus]	Q9H0H3.1	RecName: Full=Kelch-like protein 25; AltName: Full=Ectoderm-neural cortex protein 2; Short=ENC-2 [Homo sapiens]	1026970.XP_008850552.1	Rodentia	KLHL25	GO:0000151,GO:0005575,GO:0005622,GO:0005623,GO:0005737,GO:0005829,GO:0006417,GO:0006446,GO:0006464,GO:0006508,GO:0006511,GO:0006807,GO:0008150,GO:0008152,GO:0009056,GO:0009057,GO:0009889,GO:0009987,GO:0010468,GO:0010556,GO:0010608,GO:0016567,GO:0019222,GO:0019538,GO:0019941,GO:0030163,GO:0031323,GO:0031326,GO:0031461,GO:0031463,GO:0032268,GO:0032446,GO:0032991,GO:0034248,GO:0036211,GO:0043170,GO:…		ko:K10462		T	regulation of translational initiation	K10462	kelch-like protein 25/37 (ectoderm-neural cortex protein)	Kelch_2	PF07646.17	Kelch motif
MSTRG.33049			Q96PV4.2	RecName: Full=Paraneoplastic antigen-like protein 5; AltName: Full=Tumor antigen BJ-HCC-25 [Homo sapiens]	118797.XP_007456692.1	Cetartiodactyla	PNMA5	GO:0003674,GO:0005488,GO:0005515,GO:0008150,GO:0010941,GO:0010942,GO:0042802,GO:0042981,GO:0043065,GO:0043067,GO:0043068,GO:0048518,GO:0048522,GO:0050789,GO:0050794,GO:0065007				S	Paraneoplastic antigen-like protein 5-like
MSTRG.33050			Q96PV4.2	RecName: Full=Paraneoplastic antigen-like protein 5; AltName: Full=Tumor antigen BJ-HCC-25 [Homo sapiens]	118797.XP_007456692.1	Cetartiodactyla	PNMA5	GO:0003674,GO:0005488,GO:0005515,GO:0008150,GO:0010941,GO:0010942,GO:0042802,GO:0042981,GO:0043065,GO:0043067,GO:0043068,GO:0048518,GO:0048522,GO:0050789,GO:0050794,GO:0065007				S	Paraneoplastic antigen-like protein 5-like
MSTRG.3306	KAF0877787.1	LORF2 protein, partial [Crocuta crocuta]			9940.ENSOARP00000000036	Cetartiodactyla						S	Endonuclease-reverse transcriptase
MSTRG.33066	XP_007089033.1	PREDICTED: paraneoplastic antigen Ma3 [Panthera tigris altaica]	Q9UL41.3	RecName: Full=Paraneoplastic antigen Ma3 [Homo sapiens]	9685.ENSFCAP00000022182	Carnivora	PNMA3	GO:0008150,GO:0010941,GO:0010942,GO:0042981,GO:0043065,GO:0043067,GO:0043068,GO:0048518,GO:0048522,GO:0050789,GO:0050794,GO:0065007				S	PNMA
MSTRG.33070	XP_040323403.1	paraneoplastic antigen Ma6E-like [Puma yagouaroundi]
MSTRG.33102																Ribosomal_L16	PF00252.20	Ribosomal protein L16p/L10e
MSTRG.33112																Pcc1	PF09341.12	Transcription factor Pcc1
MSTRG.33121																SNF	PF00209.20	Sodium:neurotransmitter symporter family
MSTRG.33135																MTCP1	PF08991.12	Mature-T-Cell Proliferation I type
MSTRG.33163																Pre-PUA	PF17832.3	Pre-PUA-like domain
MSTRG.33182																Ribosomal_L39	PF00832.22	Ribosomal L39 protein
MSTRG.33192					9940.ENSOARP00000007153	Cetartiodactyla						S	Endonuclease-reverse transcriptase
MSTRG.33197																CT47	PF15623.8	Cancer/testis gene family 47
MSTRG.33200	WP_108016252.1	endonuclease/exonuclease/phosphatase family protein [Mycobacterium tuberculosis]	O00370.1	RecName: Full=LINE-1 retrotransposable element ORF2 protein; Short=ORF2p; Includes: RecName: Full=Reverse transcriptase; Includes: RecName: Full=Endonuclease [Homo sapiens]	9940.ENSOARP00000001217	Cetartiodactyla						S	Endonuclease-reverse transcriptase
MSTRG.33212	XP_004587678.1	type-2 angiotensin II receptor [Ochotona princeps]	P50052.1	RecName: Full=Type-2 angiotensin II receptor; AltName: Full=Angiotensin II type-2 receptor; Short=AT2 [Homo sapiens]	9668.ENSMPUP00000019233	Carnivora	AGTR2	GO:0001505,GO:0001558,GO:0001595,GO:0001653,GO:0001655,GO:0001656,GO:0001817,GO:0001819,GO:0001822,GO:0001965,GO:0001974,GO:0001976,GO:0001990,GO:0001991,GO:0002016,GO:0002018,GO:0002027,GO:0002033,GO:0002034,GO:0002035,GO:0002791,GO:0002793,GO:0003008,GO:0003012,GO:0003013,GO:0003014,GO:0003018,GO:0003044,GO:0003071,GO:0003072,GO:0003073,GO:0003081,GO:0003085,GO:0003298,GO:0003300,GO:0003301,GO:…		ko:K04167	ko04080,ko04261,ko04614,map04080,map04261,map04614	T	Angiotensin II receptor
MSTRG.33229																SRTM1	PF15872.7	Serine-rich and transmembrane domain-containing protein 1
MSTRG.3323	QOV08757.1	ORF2p [Canis lupus familiaris]	O00370.1	RecName: Full=LINE-1 retrotransposable element ORF2 protein; Short=ORF2p; Includes: RecName: Full=Reverse transcriptase; Includes: RecName: Full=Endonuclease [Homo sapiens]	9940.ENSOARP00000007153	Cetartiodactyla						S	Endonuclease-reverse transcriptase
MSTRG.33234	XP_019282391.1	PREDICTED: retrotransposon gag domain-containing protein 1 [Panthera pardus]	Q8NET4.1	RecName: Full=Retrotransposon Gag-like protein 9; AltName: Full=Retrotransposon gag domain-containing protein 1; AltName: Full=Tumor antigen BJ-HCC-23 [Homo sapiens]
MSTRG.33248	ELR58001.1	hypothetical protein M91_20110 [Bos mutus]	O00370.1	RecName: Full=LINE-1 retrotransposable element ORF2 protein; Short=ORF2p; Includes: RecName: Full=Reverse transcriptase; Includes: RecName: Full=Endonuclease [Homo sapiens]	9940.ENSOARP00000000036	Cetartiodactyla						S	Endonuclease-reverse transcriptase
MSTRG.33267																NAP	PF00956.20	Nucleosome assembly protein (NAP)
MSTRG.3328					9940.ENSOARP00000001217	Cetartiodactyla						S	Endonuclease-reverse transcriptase
MSTRG.33285	WP_117219690.1	endonuclease/exonuclease/phosphatase family protein [Staphylococcus aureus]	O00370.1	RecName: Full=LINE-1 retrotransposable element ORF2 protein; Short=ORF2p; Includes: RecName: Full=Reverse transcriptase; Includes: RecName: Full=Endonuclease [Homo sapiens]	9940.ENSOARP00000001217	Cetartiodactyla						S	Endonuclease-reverse transcriptase
MSTRG.33322																Tap-RNA_bind	PF09162.12	Tap, RNA-binding
MSTRG.33389					9668.ENSMPUP00000018993	Carnivora
MSTRG.33397	WP_163598231.1	reverse transcriptase family protein [Moraxella catarrhalis]	O00370.1	RecName: Full=LINE-1 retrotransposable element ORF2 protein; Short=ORF2p; Includes: RecName: Full=Reverse transcriptase; Includes: RecName: Full=Endonuclease [Homo sapiens]	9940.ENSOARP00000000036	Cetartiodactyla						S	Endonuclease-reverse transcriptase
MSTRG.33399																Thymosin	PF01290.22	Thymosin beta-4 family
MSTRG.33450			O00370.1	RecName: Full=LINE-1 retrotransposable element ORF2 protein; Short=ORF2p; Includes: RecName: Full=Reverse transcriptase; Includes: RecName: Full=Endonuclease [Homo sapiens]	9940.ENSOARP00000001217	Cetartiodactyla						S	Endonuclease-reverse transcriptase
MSTRG.33451			O00370.1	RecName: Full=LINE-1 retrotransposable element ORF2 protein; Short=ORF2p; Includes: RecName: Full=Reverse transcriptase; Includes: RecName: Full=Endonuclease [Homo sapiens]	9940.ENSOARP00000001217	Cetartiodactyla						S	Endonuclease-reverse transcriptase
MSTRG.3354																TM2	PF05154.18	TM2 domain
MSTRG.3415																zf-CCHC	PF00098.25	Zinc knuckle
MSTRG.3448					9940.ENSOARP00000001217	Cetartiodactyla						S	Endonuclease-reverse transcriptase
MSTRG.3454	AAS66285.1	LRRGT00194 [Rattus norvegicus]	O00370.1	RecName: Full=LINE-1 retrotransposable element ORF2 protein; Short=ORF2p; Includes: RecName: Full=Reverse transcriptase; Includes: RecName: Full=Endonuclease [Homo sapiens]	9940.ENSOARP00000001217	Cetartiodactyla						S	Endonuclease-reverse transcriptase
MSTRG.3456	WP_117181681.1	endonuclease/exonuclease/phosphatase family protein [Staphylococcus aureus]	O00370.1	RecName: Full=LINE-1 retrotransposable element ORF2 protein; Short=ORF2p; Includes: RecName: Full=Reverse transcriptase; Includes: RecName: Full=Endonuclease [Homo sapiens]	9940.ENSOARP00000001217	Cetartiodactyla						S	Endonuclease-reverse transcriptase
MSTRG.3494																Spt46	PF17734.3	Spermatogenesis-associated protein 46
MSTRG.352	GBZ63274.1	hypothetical protein M6K162_2509 [Staphylococcus aureus]	O00370.1	RecName: Full=LINE-1 retrotransposable element ORF2 protein; Short=ORF2p; Includes: RecName: Full=Reverse transcriptase; Includes: RecName: Full=Endonuclease [Homo sapiens]	9940.ENSOARP00000007153	Cetartiodactyla						S	Endonuclease-reverse transcriptase
MSTRG.3529	WP_200879329.1	reverse transcriptase family protein, partial [Microvirga sp. BSC39]			9940.ENSOARP00000011671	Cetartiodactyla						S	Endonuclease-reverse transcriptase
MSTRG.3580																ARID	PF01388.23	ARID/BRIGHT DNA binding domain
MSTRG.364	ELR57788.1	hypothetical protein M91_08672 [Bos mutus]	P08548.1	RecName: Full=LINE-1 reverse transcriptase homolog [Nycticebus coucang]	9940.ENSOARP00000001217	Cetartiodactyla						S	Endonuclease-reverse transcriptase
MSTRG.3654			O18756.2	RecName: Full=D-glucuronyl C5-epimerase; AltName: Full=Heparan sulfate C5-epimerase; Short=Hsepi; AltName: Full=Heparin/heparan sulfate:glucuronic acid C5-epimerase; AltName: Full=Heparosan-N-sulfate-glucuronate 5-epimerase [Bos taurus]	10116.ENSRNOP00000065391	Euarchontoglires						S	Reverse transcriptase (RNA-dependent DNA polymerase)	K01793	heparosan-N-sulfate-glucuronate 5-epimerase [EC:5.1.3.17]
MSTRG.3719																Formyl_trans_N	PF00551.21	Formyl transferase
MSTRG.3773	AIE45854.1	ORF2 [synthetic construct]	O00370.1	RecName: Full=LINE-1 retrotransposable element ORF2 protein; Short=ORF2p; Includes: RecName: Full=Reverse transcriptase; Includes: RecName: Full=Endonuclease [Homo sapiens]	9940.ENSOARP00000000036	Cetartiodactyla						S	Endonuclease-reverse transcriptase
MSTRG.3791	WP_204265983.1	DUF1725 domain-containing protein, partial [Haemophilus influenzae]			9940.ENSOARP00000001217	Cetartiodactyla						S	Endonuclease-reverse transcriptase
MSTRG.3817	WP_189944937.1	DUF1725 domain-containing protein [Streptomyces caelestis]	P11369.2	RecName: Full=LINE-1 retrotransposable element ORF2 protein; Short=ORF2p; AltName: Full=Long interspersed element-1; Short=L1; AltName: Full=Retrovirus-related Pol polyprotein LINE-1; Includes: RecName: Full=Reverse transcriptase; Includes: RecName: Full=Endonuclease [Mus musculus]	9668.ENSMPUP00000018993	Carnivora
MSTRG.3818	WP_189944937.1	DUF1725 domain-containing protein [Streptomyces caelestis]	P11369.2	RecName: Full=LINE-1 retrotransposable element ORF2 protein; Short=ORF2p; AltName: Full=Long interspersed element-1; Short=L1; AltName: Full=Retrovirus-related Pol polyprotein LINE-1; Includes: RecName: Full=Reverse transcriptase; Includes: RecName: Full=Endonuclease [Mus musculus]	9668.ENSMPUP00000018993	Carnivora
MSTRG.382	AIE45854.1	ORF2 [synthetic construct]			9940.ENSOARP00000000036	Cetartiodactyla						S	Endonuclease-reverse transcriptase
MSTRG.3828	AIE45854.1	ORF2 [synthetic construct]	O00370.1	RecName: Full=LINE-1 retrotransposable element ORF2 protein; Short=ORF2p; Includes: RecName: Full=Reverse transcriptase; Includes: RecName: Full=Endonuclease [Homo sapiens]	9940.ENSOARP00000000036	Cetartiodactyla						S	Endonuclease-reverse transcriptase
MSTRG.3849																DUF4490	PF14892.8	Domain of unknown function (DUF4490)
MSTRG.390	ELR54602.1	LINE-1 reverse transcriptase-like protein [Bos mutus]	O00370.1	RecName: Full=LINE-1 retrotransposable element ORF2 protein; Short=ORF2p; Includes: RecName: Full=Reverse transcriptase; Includes: RecName: Full=Endonuclease [Homo sapiens]	9940.ENSOARP00000001217	Cetartiodactyla						S	Endonuclease-reverse transcriptase
MSTRG.3919	KAB0350889.1	hypothetical protein FD754_015746, partial [Muntiacus muntjak]	O00370.1	RecName: Full=LINE-1 retrotransposable element ORF2 protein; Short=ORF2p; Includes: RecName: Full=Reverse transcriptase; Includes: RecName: Full=Endonuclease [Homo sapiens]	9940.ENSOARP00000001217	Cetartiodactyla						S	Endonuclease-reverse transcriptase
MSTRG.3920	KAB0350889.1	hypothetical protein FD754_015746, partial [Muntiacus muntjak]	O00370.1	RecName: Full=LINE-1 retrotransposable element ORF2 protein; Short=ORF2p; Includes: RecName: Full=Reverse transcriptase; Includes: RecName: Full=Endonuclease [Homo sapiens]	9940.ENSOARP00000001217	Cetartiodactyla						S	Endonuclease-reverse transcriptase
MSTRG.3981					9940.ENSOARP00000001217	Cetartiodactyla						S	Endonuclease-reverse transcriptase			HAUS2	PF15003.8	HAUS augmin-like complex subunit 2
MSTRG.3992																C2	PF00168.32	C2 domain
MSTRG.4042	KAB0377679.1	hypothetical protein FD755_009257 [Muntiacus reevesi]	O00370.1	RecName: Full=LINE-1 retrotransposable element ORF2 protein; Short=ORF2p; Includes: RecName: Full=Reverse transcriptase; Includes: RecName: Full=Endonuclease [Homo sapiens]	9668.ENSMPUP00000018993	Carnivora
MSTRG.4099	XP_014700019.1	PREDICTED: olfactory receptor 11H6-like [Equus asinus]			9685.ENSFCAP00000021351	Carnivora				ko:K04257	ko04740,map04740	T	Olfactory receptor 11G2-like
MSTRG.41	XP_030709986.1	zinc finger protein 786 [Globicephala melas]	Q8N393.2	RecName: Full=Zinc finger protein 786 [Homo sapiens]
MSTRG.4103														K14142	toll-like receptor 11
MSTRG.4104																LRR_8	PF13855.8	Leucine rich repeat
MSTRG.4106														K14142	toll-like receptor 11	TIR	PF01582.22	TIR domain
MSTRG.4107	AIE45854.1	ORF2 [synthetic construct]	O00370.1	RecName: Full=LINE-1 retrotransposable element ORF2 protein; Short=ORF2p; Includes: RecName: Full=Reverse transcriptase; Includes: RecName: Full=Endonuclease [Homo sapiens]	9940.ENSOARP00000007153	Cetartiodactyla						S	Endonuclease-reverse transcriptase	K04257	olfactory receptor
MSTRG.4108	XP_003128836.2	olfactory receptor 11G2-like [Sus scrofa]			9668.ENSMPUP00000019457	Carnivora				ko:K04257	ko04740,map04740	T	Olfactory receptor 11G2-like
MSTRG.4109	NP_001378553.1	olfactory receptor family 11 subfamily J member 6 [Equus caballus]			9685.ENSFCAP00000021351	Carnivora				ko:K04257	ko04740,map04740	T	Olfactory receptor 11G2-like
MSTRG.4110	XP_023476619.1	olfactory receptor 11H4-like [Equus caballus]			9685.ENSFCAP00000018630	Mammalia				ko:K04257	ko04740,map04740	T	Olfactory receptor
MSTRG.4129					9940.ENSOARP00000001217	Cetartiodactyla						S	Endonuclease-reverse transcriptase
MSTRG.413	ELR62420.1	hypothetical protein M91_10472 [Bos mutus]	O00370.1	RecName: Full=LINE-1 retrotransposable element ORF2 protein; Short=ORF2p; Includes: RecName: Full=Reverse transcriptase; Includes: RecName: Full=Endonuclease [Homo sapiens]	9940.ENSOARP00000001217	Cetartiodactyla						S	Endonuclease-reverse transcriptase
MSTRG.414					9940.ENSOARP00000001217	Cetartiodactyla						S	Endonuclease-reverse transcriptase
MSTRG.4142					9940.ENSOARP00000001217	Cetartiodactyla						S	Endonuclease-reverse transcriptase
MSTRG.4311	AIE45854.1	ORF2 [synthetic construct]	O00370.1	RecName: Full=LINE-1 retrotransposable element ORF2 protein; Short=ORF2p; Includes: RecName: Full=Reverse transcriptase; Includes: RecName: Full=Endonuclease [Homo sapiens]	9940.ENSOARP00000007153	Cetartiodactyla						S	Endonuclease-reverse transcriptase	K04257	olfactory receptor
MSTRG.4314																AA_permease_2	PF13520.8	Amino acid permease
MSTRG.4392			O00370.1	RecName: Full=LINE-1 retrotransposable element ORF2 protein; Short=ORF2p; Includes: RecName: Full=Reverse transcriptase; Includes: RecName: Full=Endonuclease [Homo sapiens]	9940.ENSOARP00000001217	Cetartiodactyla						S	Endonuclease-reverse transcriptase
MSTRG.44	XP_030709986.1	zinc finger protein 786 [Globicephala melas]	Q8N393.2	RecName: Full=Zinc finger protein 786 [Homo sapiens]										K09228	KRAB domain-containing zinc finger protein
MSTRG.4465	XP_014683097.1	PREDICTED: uncharacterized protein LOC106822424 [Equus asinus]
MSTRG.4466	XP_014683097.1	PREDICTED: uncharacterized protein LOC106822424 [Equus asinus]
MSTRG.4468	AIE45854.1	ORF2 [synthetic construct]			9940.ENSOARP00000001217	Cetartiodactyla						S	Endonuclease-reverse transcriptase
MSTRG.4498					9940.ENSOARP00000001217	Cetartiodactyla						S	Endonuclease-reverse transcriptase
MSTRG.4513														K14006	protein transport protein SEC23	Sec23_BS	PF08033.14	Sec23/Sec24 beta-sandwich domain
MSTRG.4534	WP_117225165.1	endonuclease/exonuclease/phosphatase family protein [Staphylococcus aureus_x0001_GBY15108.1 hypothetical protein M6K034_2590 ]	O00370.1	RecName: Full=LINE-1 retrotransposable element ORF2 protein; Short=ORF2p; Includes: RecName: Full=Reverse transcriptase; Includes: RecName: Full=Endonuclease [Homo sapiens]	9940.ENSOARP00000001217	Cetartiodactyla						S	Endonuclease-reverse transcriptase
MSTRG.4558																Ribosomal_S14	PF00253.23	Ribosomal protein S14p/S29e
MSTRG.4559	XP_004828470.2	PREDICTED: kelch-like protein 28 [Mustela putorius furo]	Q9NXS3.2	RecName: Full=Kelch-like protein 28; AltName: Full=BTB/POZ domain-containing protein 5 [Homo sapiens]	9668.ENSMPUP00000018628	Carnivora	KLHL28	GO:0000151,GO:0005575,GO:0005622,GO:0005623,GO:0031461,GO:0031463,GO:0032991,GO:0044424,GO:0044464,GO:1902494,GO:1990234		ko:K10464		T	Kelch-like	K10464	kelch-like protein 28
MSTRG.4676																PTP_N	PF12453.10	Protein tyrosine phosphatase N terminal
MSTRG.4696			P92484.1	RecName: Full=NADH-ubiquinone oxidoreductase chain 4; AltName: Full=NADH dehydrogenase subunit 4 [Equus asinus]	9940.ENSOARP00000001217	Cetartiodactyla						S	Endonuclease-reverse transcriptase
MSTRG.4698	AIZ68505.1	NADH dehydrogenase subunit 4 [Equus asinus somalicus_x0001_AVG10484.1 NADH dehydrogenase subunit 4 ]	P92484.1	RecName: Full=NADH-ubiquinone oxidoreductase chain 4; AltName: Full=NADH dehydrogenase subunit 4 [Equus asinus]	9612.ENSCAFP00000030318	Carnivora	ND4	GO:0001666,GO:0001701,GO:0003674,GO:0003824,GO:0003954,GO:0005575,GO:0005622,GO:0005623,GO:0005737,GO:0005739,GO:0005740,GO:0005743,GO:0005746,GO:0005747,GO:0006091,GO:0006119,GO:0006120,GO:0006139,GO:0006163,GO:0006725,GO:0006753,GO:0006793,GO:0006796,GO:0006807,GO:0006950,GO:0006996,GO:0007005,GO:0007275,GO:0007399,GO:0007417,GO:0007420,GO:0007568,GO:0008137,GO:0008150,GO:0008152,GO:0009117,GO:…	1.6.5.3	ko:K03881	ko00190,ko01100,ko04714,ko04723,ko05012,map00190,map01100,map04714,map04723,map05012	C	Core subunit of the mitochondrial membrane respiratory chain NADH dehydrogenase (Complex I) that is believed to belong to the minimal assembly required for catalysis. Complex I functions in the transfer of electrons from NADH to the respiratory chain. The immediate electron acceptor for the enzyme is believed to be ubiquinone (By similarity)			Oxidored_q4	PF00507.21	NADH-ubiquinone/plastoquinone oxidoreductase, chain 3
MSTRG.4762	ABR01162.1	endonuclease/reverse transcriptase [Sus scrofa]	O00370.1	RecName: Full=LINE-1 retrotransposable element ORF2 protein; Short=ORF2p; Includes: RecName: Full=Reverse transcriptase; Includes: RecName: Full=Endonuclease [Homo sapiens]	9940.ENSOARP00000001217	Cetartiodactyla						S	Endonuclease-reverse transcriptase
MSTRG.4771					9940.ENSOARP00000001217	Cetartiodactyla						S	Endonuclease-reverse transcriptase
MSTRG.4773					9940.ENSOARP00000011671	Cetartiodactyla						S	Endonuclease-reverse transcriptase
MSTRG.4789	ELR59648.1	hypothetical protein M91_01704 [Bos mutus]	O00370.1	RecName: Full=LINE-1 retrotransposable element ORF2 protein; Short=ORF2p; Includes: RecName: Full=Reverse transcriptase; Includes: RecName: Full=Endonuclease [Homo sapiens]	9940.ENSOARP00000001217	Cetartiodactyla						S	Endonuclease-reverse transcriptase
MSTRG.4853	XP_030168202.1	paraneoplastic antigen Ma2 [Lynx canadensis]	Q2KIT6.1	RecName: Full=Paraneoplastic antigen Ma2 homolog [Bos taurus]	9402.XP_006917024.1	Chiroptera	PNMA2	GO:0008150,GO:0010941,GO:0010942,GO:0042981,GO:0043065,GO:0043067,GO:0043068,GO:0048518,GO:0048522,GO:0050789,GO:0050794,GO:0065007				S	PNMA
MSTRG.4907																PMSR	PF01625.23	Peptide methionine sulfoxide reductase
MSTRG.4912			Q9BT81.1	RecName: Full=Transcription factor SOX-7 [Homo sapiens]	132908.ENSPVAP00000009837	Chiroptera	SOX7	GO:0000981,GO:0001067,GO:0001704,GO:0001706,GO:0003674,GO:0003676,GO:0003677,GO:0003700,GO:0003705,GO:0005488,GO:0005575,GO:0005622,GO:0005623,GO:0005634,GO:0005654,GO:0005737,GO:0006355,GO:0006357,GO:0007275,GO:0007369,GO:0007492,GO:0008150,GO:0008285,GO:0009653,GO:0009790,GO:0009888,GO:0009889,GO:0009890,GO:0009891,GO:0009892,GO:0009893,GO:0009966,GO:0010468,GO:0010556,GO:0010557,GO:0010558,GO:…		ko:K09270		K	Sox 17/18 central domain			Sox17_18_mid	PF12067.10	Sox 17/18 central domain
MSTRG.4913					9940.ENSOARP00000001217	Cetartiodactyla						S	Endonuclease-reverse transcriptase
MSTRG.4935					9940.ENSOARP00000001217	Cetartiodactyla						S	Endonuclease-reverse transcriptase
MSTRG.4936					9940.ENSOARP00000001217	Cetartiodactyla						S	Endonuclease-reverse transcriptase
MSTRG.4940			P08548.1	RecName: Full=LINE-1 reverse transcriptase homolog [Nycticebus coucang]	9940.ENSOARP00000001217	Cetartiodactyla						S	Endonuclease-reverse transcriptase
MSTRG.4941	XP_010994727.2	LOW QUALITY PROTEIN: disintegrin and metalloproteinase domain-containing protein 20-like, partial [Camelus dromedarius]	Q9R159.1	RecName: Full=Disintegrin and metalloproteinase domain-containing protein 25; Short=ADAM 25; AltName: Full=Testase-2; Flags: Precursor [Mus musculus]	59463.ENSMLUP00000016710	Chiroptera	ADAM29	GO:0000003,GO:0001775,GO:0003674,GO:0003824,GO:0005102,GO:0005178,GO:0005488,GO:0005515,GO:0005575,GO:0005623,GO:0005886,GO:0006508,GO:0006807,GO:0007338,GO:0007343,GO:0008150,GO:0008152,GO:0008233,GO:0008237,GO:0009566,GO:0009897,GO:0009986,GO:0009987,GO:0016020,GO:0016787,GO:0019538,GO:0019953,GO:0022414,GO:0043170,GO:0043900,GO:0043901,GO:0044238,GO:0044425,GO:0044459,GO:0044464,GO:0044703,GO:…		ko:K08609,ko:K08610,ko:K08611,ko:K08612,ko:K08613,ko:K16069	ko01100,map01100	O	ADAM Cysteine-Rich Domain	K08609	disintegrin and metalloproteinase domain-containing protein 20 [EC:3.4.24.-]
MSTRG.4942	AAL17970.1	pORF2 [Mus musculus domesticus]	Q9UKF5.3	RecName: Full=Disintegrin and metalloproteinase domain-containing protein 29; Short=ADAM 29; AltName: Full=Cancer/testis antigen 73; Short=CT73; Flags: Precursor [Homo sapiens]	9694.XP_007097260.1	Carnivora	ADAM29			ko:K16069	ko01100,map01100	O	ADAM metallopeptidase domain 29	K16069	disintegrin and metalloproteinase domain-containing protein 29 [EC:3.4.24.-]
MSTRG.4950					9940.ENSOARP00000000036	Cetartiodactyla						S	Endonuclease-reverse transcriptase
MSTRG.4952					9940.ENSOARP00000000036	Cetartiodactyla						S	Endonuclease-reverse transcriptase
MSTRG.4995	XP_008063873.2	tripartite motif-containing protein 60 [Carlito syrichta]	Q495X7.2	RecName: Full=Tripartite motif-containing protein 60; AltName: Full=RING finger protein 129; AltName: Full=RING finger protein 33 [Homo sapiens]	9713.XP_006727278.1	Carnivora	TRIM61			ko:K12029		O	Tripartite motif-containing protein 60-like	K12029	tripartite motif-containing protein 60/61	zf-B_box	PF00643.26	B-box zinc finger
MSTRG.5008			O00370.1	RecName: Full=LINE-1 retrotransposable element ORF2 protein; Short=ORF2p; Includes: RecName: Full=Reverse transcriptase; Includes: RecName: Full=Endonuclease [Homo sapiens]	9940.ENSOARP00000001217	Cetartiodactyla						S	Endonuclease-reverse transcriptase
MSTRG.5071	XP_005607865.1	tigger transposable element-derived protein 4 [Equus caballus_x0001_XP_005607866.1 tigger transposable element-derived protein 4 ]	Q8IY51.2	RecName: Full=Tigger transposable element-derived protein 4 [Homo sapiens]	9713.XP_006727307.1	Carnivora	TIGD4					BD	Tigger transposable element derived 4			HTH_Tnp_Tc5	PF03221.18	Tc5 transposase DNA-binding domain
MSTRG.5103	WP_163598231.1	reverse transcriptase family protein [Moraxella catarrhalis]			9940.ENSOARP00000001217	Cetartiodactyla						S	Endonuclease-reverse transcriptase
MSTRG.5112	XP_024424540.1	zinc finger protein 420-like [Desmodus rotundus]														zf-H2C2_5	PF13909.8	C2H2-type zinc-finger domain
MSTRG.5119	pir|B34087|	[Homo sapiens]	P11369.2	RecName: Full=LINE-1 retrotransposable element ORF2 protein; Short=ORF2p; AltName: Full=Long interspersed element-1; Short=L1; AltName: Full=Retrovirus-related Pol polyprotein LINE-1; Includes: RecName: Full=Reverse transcriptase; Includes: RecName: Full=Endonuclease [Mus musculus]	9940.ENSOARP00000000036	Cetartiodactyla						S	Endonuclease-reverse transcriptase
MSTRG.5129	WP_204281390.1	DUF1725 domain-containing protein [Moraxella catarrhalis]			9940.ENSOARP00000000036	Cetartiodactyla						S	Endonuclease-reverse transcriptase
MSTRG.5131	WP_117221994.1	endonuclease/exonuclease/phosphatase family protein [Staphylococcus aureus_x0001_GBY04893.1 hypothetical protein M6K023_2615 ]			9940.ENSOARP00000001217	Cetartiodactyla						S	Endonuclease-reverse transcriptase
MSTRG.5132					9940.ENSOARP00000001217	Cetartiodactyla						S	Endonuclease-reverse transcriptase
MSTRG.5134					9940.ENSOARP00000000036	Cetartiodactyla						S	Endonuclease-reverse transcriptase
MSTRG.5138					9940.ENSOARP00000001217	Cetartiodactyla						S	Endonuclease-reverse transcriptase
MSTRG.5152																DUF2205	PF10224.11	Short coiled-coil protein
MSTRG.5155					9940.ENSOARP00000000036	Cetartiodactyla						S	Endonuclease-reverse transcriptase
MSTRG.5170	AIE45854.1	ORF2 [synthetic construct]	O00370.1	RecName: Full=LINE-1 retrotransposable element ORF2 protein; Short=ORF2p; Includes: RecName: Full=Reverse transcriptase; Includes: RecName: Full=Endonuclease [Homo sapiens]	9940.ENSOARP00000001217	Cetartiodactyla						S	Endonuclease-reverse transcriptase
MSTRG.5171					9940.ENSOARP00000000036	Cetartiodactyla						S	Endonuclease-reverse transcriptase
MSTRG.5190					9940.ENSOARP00000001217	Cetartiodactyla						S	Endonuclease-reverse transcriptase
MSTRG.5213																CC2-LZ	PF16516.7	Leucine zipper of domain CC2 of NEMO, NF-kappa-B essential modulator
MSTRG.5231	WP_117181681.1	endonuclease/exonuclease/phosphatase family protein [Staphylococcus aureus]			9940.ENSOARP00000001217	Cetartiodactyla						S	Endonuclease-reverse transcriptase
MSTRG.5232	WP_117181681.1	endonuclease/exonuclease/phosphatase family protein [Staphylococcus aureus]			9940.ENSOARP00000001217	Cetartiodactyla						S	Endonuclease-reverse transcriptase
MSTRG.5240																Ribosomal_L34e	PF01199.20	Ribosomal protein L34e
MSTRG.5254																Enolase_C	PF00113.24	Enolase, C-terminal TIM barrel domain
MSTRG.5260					9940.ENSOARP00000011671	Cetartiodactyla						S	Endonuclease-reverse transcriptase
MSTRG.5274	KAB0350889.1	hypothetical protein FD754_015746, partial [Muntiacus muntjak]	O00370.1	RecName: Full=LINE-1 retrotransposable element ORF2 protein; Short=ORF2p; Includes: RecName: Full=Reverse transcriptase; Includes: RecName: Full=Endonuclease [Homo sapiens]	9940.ENSOARP00000000036	Cetartiodactyla						S	Endonuclease-reverse transcriptase
MSTRG.5276	KAB0350889.1	hypothetical protein FD754_015746, partial [Muntiacus muntjak]	O00370.1	RecName: Full=LINE-1 retrotransposable element ORF2 protein; Short=ORF2p; Includes: RecName: Full=Reverse transcriptase; Includes: RecName: Full=Endonuclease [Homo sapiens]	9940.ENSOARP00000000036	Cetartiodactyla						S	Endonuclease-reverse transcriptase
MSTRG.5278																RRM_3	PF08777.13	RNA binding motif
MSTRG.5312																Gar1	PF04410.16	Gar1/Naf1 RNA binding region
MSTRG.5314																PLA2G12	PF06951.13	Group XII secretory phospholipase A2 precursor (PLA2G12)
MSTRG.5317					9940.ENSOARP00000000036	Cetartiodactyla						S	Endonuclease-reverse transcriptase
MSTRG.5325	AIE45854.1	ORF2 [synthetic construct]	O00370.1	RecName: Full=LINE-1 retrotransposable element ORF2 protein; Short=ORF2p; Includes: RecName: Full=Reverse transcriptase; Includes: RecName: Full=Endonuclease [Homo sapiens]	9940.ENSOARP00000001217	Cetartiodactyla						S	Endonuclease-reverse transcriptase
MSTRG.5326	AIE45854.1	ORF2 [synthetic construct]	O00370.1	RecName: Full=LINE-1 retrotransposable element ORF2 protein; Short=ORF2p; Includes: RecName: Full=Reverse transcriptase; Includes: RecName: Full=Endonuclease [Homo sapiens]	9940.ENSOARP00000001217	Cetartiodactyla						S	Endonuclease-reverse transcriptase
MSTRG.534	KAB0348100.1	hypothetical protein FD754_012957 [Muntiacus muntjak]	O00370.1	RecName: Full=LINE-1 retrotransposable element ORF2 protein; Short=ORF2p; Includes: RecName: Full=Reverse transcriptase; Includes: RecName: Full=Endonuclease [Homo sapiens]	9612.ENSCAFP00000036501	Carnivora				ko:K10175		S	Reverse transcriptase (RNA-dependent DNA polymerase)
MSTRG.5406	XP_016806199.1	tigger transposable element-derived protein 1 [Pan troglodytes_x0001_PNI70326.1 TIGD1 isoform 1 ]	Q96MW7.1	RecName: Full=Tigger transposable element-derived protein 1 [Homo sapiens]	9612.ENSCAFP00000039016	Carnivora	TIGD1					BD	Tigger transposable
MSTRG.5407	XP_016806199.1	tigger transposable element-derived protein 1 [Pan troglodytes_x0001_PNI70326.1 TIGD1 isoform 1 ]	Q96MW7.1	RecName: Full=Tigger transposable element-derived protein 1 [Homo sapiens]	9612.ENSCAFP00000039016	Carnivora	TIGD1					BD	Tigger transposable
MSTRG.5409					9940.ENSOARP00000001217	Cetartiodactyla						S	Endonuclease-reverse transcriptase
MSTRG.5423																Gal-bind_lectin	PF00337.24	Galactoside-binding lectin
MSTRG.5433					9940.ENSOARP00000001217	Cetartiodactyla						S	Endonuclease-reverse transcriptase
MSTRG.5435	AIE45854.1	ORF2 [synthetic construct]	O00370.1	RecName: Full=LINE-1 retrotransposable element ORF2 protein; Short=ORF2p; Includes: RecName: Full=Reverse transcriptase; Includes: RecName: Full=Endonuclease [Homo sapiens]	9940.ENSOARP00000000036	Cetartiodactyla						S	Endonuclease-reverse transcriptase
MSTRG.5437	prf||1207289A	[Homo sapiens]	O00370.1	RecName: Full=LINE-1 retrotransposable element ORF2 protein; Short=ORF2p; Includes: RecName: Full=Reverse transcriptase; Includes: RecName: Full=Endonuclease [Homo sapiens]	9940.ENSOARP00000001217	Cetartiodactyla						S	Endonuclease-reverse transcriptase
MSTRG.5438	prf||1207289A	[Homo sapiens]	O00370.1	RecName: Full=LINE-1 retrotransposable element ORF2 protein; Short=ORF2p; Includes: RecName: Full=Reverse transcriptase; Includes: RecName: Full=Endonuclease [Homo sapiens]	9940.ENSOARP00000001217	Cetartiodactyla						S	Endonuclease-reverse transcriptase
MSTRG.5439	prf||1207289A	[Homo sapiens]	O00370.1	RecName: Full=LINE-1 retrotransposable element ORF2 protein; Short=ORF2p; Includes: RecName: Full=Reverse transcriptase; Includes: RecName: Full=Endonuclease [Homo sapiens]	9940.ENSOARP00000001217	Cetartiodactyla						S	Endonuclease-reverse transcriptase
MSTRG.5447	ABE73456.1	endonuclease/reverse transcriptase [Pan troglodytes]	O00370.1	RecName: Full=LINE-1 retrotransposable element ORF2 protein; Short=ORF2p; Includes: RecName: Full=Reverse transcriptase; Includes: RecName: Full=Endonuclease [Homo sapiens]	9940.ENSOARP00000001217	Cetartiodactyla						S	Endonuclease-reverse transcriptase
MSTRG.5451	AIE45854.1	ORF2 [synthetic construct]			9940.ENSOARP00000001217	Cetartiodactyla						S	Endonuclease-reverse transcriptase
MSTRG.547																Chromo_shadow	PF01393.21	Chromo shadow domain
MSTRG.5492	XP_008509644.1	PREDICTED: thyroid receptor-interacting protein 11-like isoform X1 [Equus przewalskii]
MSTRG.5552	WP_200879329.1	reverse transcriptase family protein, partial [Microvirga sp. BSC39]	O00370.1	RecName: Full=LINE-1 retrotransposable element ORF2 protein; Short=ORF2p; Includes: RecName: Full=Reverse transcriptase; Includes: RecName: Full=Endonuclease [Homo sapiens]	9940.ENSOARP00000006233	Cetartiodactyla						S	Endonuclease-reverse transcriptase
MSTRG.5553			O00370.1	RecName: Full=LINE-1 retrotransposable element ORF2 protein; Short=ORF2p; Includes: RecName: Full=Reverse transcriptase; Includes: RecName: Full=Endonuclease [Homo sapiens]	9940.ENSOARP00000001217	Cetartiodactyla						S	Endonuclease-reverse transcriptase
MSTRG.5592																MBDa	PF16564.7	p55-binding region of Methyl-CpG-binding domain proteins MBD
MSTRG.5633					9940.ENSOARP00000001217	Cetartiodactyla						S	Endonuclease-reverse transcriptase
MSTRG.5649			O00370.1	RecName: Full=LINE-1 retrotransposable element ORF2 protein; Short=ORF2p; Includes: RecName: Full=Reverse transcriptase; Includes: RecName: Full=Endonuclease [Homo sapiens]	9940.ENSOARP00000001217	Cetartiodactyla						S	Endonuclease-reverse transcriptase			TLV_coat	PF00429.21	ENV polyprotein (coat polyprotein)
MSTRG.5667	ELR59648.1	hypothetical protein M91_01704 [Bos mutus]	O00370.1	RecName: Full=LINE-1 retrotransposable element ORF2 protein; Short=ORF2p; Includes: RecName: Full=Reverse transcriptase; Includes: RecName: Full=Endonuclease [Homo sapiens]	9940.ENSOARP00000000036	Cetartiodactyla						S	Endonuclease-reverse transcriptase
MSTRG.5723	WP_204265983.1	DUF1725 domain-containing protein, partial [Haemophilus influenzae]
MSTRG.5764	AIE45854.1	ORF2 [synthetic construct]			9940.ENSOARP00000007153	Cetartiodactyla						S	Endonuclease-reverse transcriptase
MSTRG.5784					9685.ENSFCAP00000024910	Carnivora	GBA3	GO:0003674,GO:0003824,GO:0004553,GO:0004565,GO:0005575,GO:0005622,GO:0005623,GO:0005737,GO:0005829,GO:0006629,GO:0006643,GO:0006664,GO:0006665,GO:0006672,GO:0006677,GO:0006687,GO:0006807,GO:0008150,GO:0008152,GO:0008422,GO:0009056,GO:0009987,GO:0015925,GO:0015926,GO:0016042,GO:0016787,GO:0016798,GO:0017042,GO:0019377,GO:0030149,GO:0034641,GO:0043603,GO:0044237,GO:0044238,GO:0044242,GO:0044248,GO:…	3.2.1.21	ko:K05350	ko00460,ko00500,ko00940,ko01100,ko01110,map00460,map00500,map00940,map01100,map01110	G	Belongs to the glycosyl hydrolase 1 family
MSTRG.5831	XP_004432343.1	PREDICTED: protein FAM200B [Ceratotherium simum simum]	P0CF97.1	RecName: Full=Protein FAM200B [Homo sapiens]	61853.ENSNLEP00000022817	Primates	FAM200B	GO:0000981,GO:0003674,GO:0003676,GO:0003677,GO:0003700,GO:0005488,GO:0005575,GO:0005622,GO:0005623,GO:0005634,GO:0005654,GO:0005737,GO:0006355,GO:0006357,GO:0008150,GO:0009889,GO:0010468,GO:0010556,GO:0019219,GO:0019222,GO:0031323,GO:0031326,GO:0031974,GO:0031981,GO:0043226,GO:0043227,GO:0043229,GO:0043231,GO:0043233,GO:0044422,GO:0044424,GO:0044428,GO:0044446,GO:0044464,GO:0050789,GO:0050794,GO:…				S	Family with sequence similarity 200 member B	K24642	zinc finger BED domain-containing protein 5/7/8/9
MSTRG.5832	XP_004432343.1	PREDICTED: protein FAM200B [Ceratotherium simum simum]	P0CF97.1	RecName: Full=Protein FAM200B [Homo sapiens]	61853.ENSNLEP00000022817	Primates	FAM200B	GO:0000981,GO:0003674,GO:0003676,GO:0003677,GO:0003700,GO:0005488,GO:0005575,GO:0005622,GO:0005623,GO:0005634,GO:0005654,GO:0005737,GO:0006355,GO:0006357,GO:0008150,GO:0009889,GO:0010468,GO:0010556,GO:0019219,GO:0019222,GO:0031323,GO:0031326,GO:0031974,GO:0031981,GO:0043226,GO:0043227,GO:0043229,GO:0043231,GO:0043233,GO:0044422,GO:0044424,GO:0044428,GO:0044446,GO:0044464,GO:0050789,GO:0050794,GO:…				S	Family with sequence similarity 200 member B	K24642	zinc finger BED domain-containing protein 5/7/8/9
MSTRG.5887																HMG_box	PF00505.21	HMG (high mobility group) box
MSTRG.5940					9767.XP_007182382.1	Cetartiodactyla	SPATA31D1					S	Spermatogenesis-associated protein 31D1-like
MSTRG.5941					9767.XP_007182382.1	Cetartiodactyla	SPATA31D1					S	Spermatogenesis-associated protein 31D1-like
MSTRG.5949	XP_014713805.1	PREDICTED: uncharacterized protein LOC106842004 [Equus asinus]
MSTRG.5957																zf-C3HC4_2	PF13923.8	Zinc finger, C3HC4 type (RING finger)
MSTRG.598					9940.ENSOARP00000001217	Cetartiodactyla						S	Endonuclease-reverse transcriptase
MSTRG.5993																DUF4774	PF15999.7	Domain of unknown function (DUF4774)
MSTRG.6018																MOR2-PAG1_N	PF14222.8	Cell morphogenesis N-terminal
MSTRG.6027			Q96MW7.1	RecName: Full=Tigger transposable element-derived protein 1 [Homo sapiens]	9606.ENSP00000386186	Hominidae	TIGD1					BD	Tigger transposable element derived 1
MSTRG.6036																Ank	PF00023.32	Ankyrin repeat
MSTRG.6046	KAF6119802.1	hypothetical protein HJG60_010204 [Phyllostomus discolor]			9940.ENSOARP00000000036	Cetartiodactyla						S	Endonuclease-reverse transcriptase
MSTRG.6081					9940.ENSOARP00000011671	Cetartiodactyla						S	Endonuclease-reverse transcriptase
MSTRG.6087																COMM_domain	PF07258.16	COMM domain
MSTRG.6101																OCIA	PF07051.13	Ovarian carcinoma immunoreactive antigen (OCIA)
MSTRG.617					9940.ENSOARP00000000036	Cetartiodactyla						S	Endonuclease-reverse transcriptase
MSTRG.6285					9940.ENSOARP00000001217	Cetartiodactyla						S	Endonuclease-reverse transcriptase
MSTRG.6322	WP_117181681.1	endonuclease/exonuclease/phosphatase family protein [Staphylococcus aureus]	P08548.1	RecName: Full=LINE-1 reverse transcriptase homolog [Nycticebus coucang]	9940.ENSOARP00000001217	Cetartiodactyla						S	Endonuclease-reverse transcriptase
MSTRG.6358	WP_117225165.1	endonuclease/exonuclease/phosphatase family protein [Staphylococcus aureus_x0001_GBY15108.1 hypothetical protein M6K034_2590 ]	O00370.1	RecName: Full=LINE-1 retrotransposable element ORF2 protein; Short=ORF2p; Includes: RecName: Full=Reverse transcriptase; Includes: RecName: Full=Endonuclease [Homo sapiens]	9940.ENSOARP00000007153	Cetartiodactyla						S	Endonuclease-reverse transcriptase
MSTRG.6360	WP_163598231.1	reverse transcriptase family protein [Moraxella catarrhalis]	P11369.2	RecName: Full=LINE-1 retrotransposable element ORF2 protein; Short=ORF2p; AltName: Full=Long interspersed element-1; Short=L1; AltName: Full=Retrovirus-related Pol polyprotein LINE-1; Includes: RecName: Full=Reverse transcriptase; Includes: RecName: Full=Endonuclease [Mus musculus]	9940.ENSOARP00000000036	Cetartiodactyla						S	Endonuclease-reverse transcriptase
MSTRG.6361					9940.ENSOARP00000000036	Cetartiodactyla						S	Endonuclease-reverse transcriptase
MSTRG.6376	XP_014720699.1	PREDICTED: DNA transposase THAP9 [Equus asinus]	Q9H5L6.2	RecName: Full=DNA transposase THAP9; AltName: Full=THAP domain-containing protein 9; Short=hTh9 [Homo sapiens]	9612.ENSCAFP00000040919	Carnivora	THAP9	GO:0000981,GO:0003674,GO:0003676,GO:0003677,GO:0003700,GO:0003824,GO:0004803,GO:0005488,GO:0006139,GO:0006259,GO:0006310,GO:0006313,GO:0006355,GO:0006357,GO:0006725,GO:0006807,GO:0008150,GO:0008152,GO:0009889,GO:0009987,GO:0010468,GO:0010556,GO:0015074,GO:0019219,GO:0019222,GO:0031323,GO:0031326,GO:0032196,GO:0034641,GO:0043170,GO:0043565,GO:0044237,GO:0044238,GO:0044260,GO:0046483,GO:0050789,GO:…				S	THAP domain containing 9
MSTRG.6428	WP_186330846.1	endonuclease/exonuclease/phosphatase family protein [Mycoplasma arginini]	O00370.1	RecName: Full=LINE-1 retrotransposable element ORF2 protein; Short=ORF2p; Includes: RecName: Full=Reverse transcriptase; Includes: RecName: Full=Endonuclease [Homo sapiens]	9940.ENSOARP00000000036	Cetartiodactyla						S	Endonuclease-reverse transcriptase
MSTRG.6429	WP_186330846.1	endonuclease/exonuclease/phosphatase family protein [Mycoplasma arginini]	O00370.1	RecName: Full=LINE-1 retrotransposable element ORF2 protein; Short=ORF2p; Includes: RecName: Full=Reverse transcriptase; Includes: RecName: Full=Endonuclease [Homo sapiens]	9940.ENSOARP00000000036	Cetartiodactyla						S	Endonuclease-reverse transcriptase
MSTRG.6446																RCC1_2	PF13540.8	Regulator of chromosome condensation (RCC1) repeat
MSTRG.6455	XP_014697962.1	PREDICTED: tigger transposable element-derived protein 2 [Equus asinus]	Q4W5G0.1	RecName: Full=Tigger transposable element-derived protein 2 [Homo sapiens]	9767.XP_007184162.1	Cetartiodactyla	TIGD2					BD	Tigger transposable element-derived protein
MSTRG.6469					9940.ENSOARP00000000036	Cetartiodactyla						S	Endonuclease-reverse transcriptase
MSTRG.6489			O00370.1	RecName: Full=LINE-1 retrotransposable element ORF2 protein; Short=ORF2p; Includes: RecName: Full=Reverse transcriptase; Includes: RecName: Full=Endonuclease [Homo sapiens]	9940.ENSOARP00000000036	Cetartiodactyla						S	Endonuclease-reverse transcriptase
MSTRG.6497					9940.ENSOARP00000001217	Cetartiodactyla						S	Endonuclease-reverse transcriptase			tRNA_m1G_MT	PF01746.23	tRNA (Guanine-1)-methyltransferase
MSTRG.6499																SH2	PF00017.26	SH2 domain
MSTRG.6514																ADH_N	PF08240.14	Alcohol dehydrogenase GroES-like domain
MSTRG.6517					9940.ENSOARP00000011671	Cetartiodactyla						S	Endonuclease-reverse transcriptase
MSTRG.6519																ADH_zinc_N	PF00107.28	Zinc-binding dehydrogenase
MSTRG.6550					9940.ENSOARP00000000036	Cetartiodactyla						S	Endonuclease-reverse transcriptase
MSTRG.6554					9940.ENSOARP00000007153	Cetartiodactyla						S	Endonuclease-reverse transcriptase
MSTRG.6564					9940.ENSOARP00000001217	Cetartiodactyla						S	Endonuclease-reverse transcriptase
MSTRG.6569					9940.ENSOARP00000001217	Cetartiodactyla						S	Endonuclease-reverse transcriptase
MSTRG.6581	XP_016806199.1	tigger transposable element-derived protein 1 [Pan troglodytes_x0001_PNI70326.1 TIGD1 isoform 1 ]	O00370.1	RecName: Full=LINE-1 retrotransposable element ORF2 protein; Short=ORF2p; Includes: RecName: Full=Reverse transcriptase; Includes: RecName: Full=Endonuclease [Homo sapiens]	9940.ENSOARP00000000036	Cetartiodactyla						S	Endonuclease-reverse transcriptase
MSTRG.6587					9940.ENSOARP00000001217	Cetartiodactyla						S	Endonuclease-reverse transcriptase
MSTRG.6596	GGW88126.1	hypothetical protein GCM10010320_81800 [Streptomyces caelestis]	O00370.1	RecName: Full=LINE-1 retrotransposable element ORF2 protein; Short=ORF2p; Includes: RecName: Full=Reverse transcriptase; Includes: RecName: Full=Endonuclease [Homo sapiens]	9940.ENSOARP00000000036	Cetartiodactyla						S	Endonuclease-reverse transcriptase
MSTRG.6608	AAC72810.1	ORF2 [Mus musculus domesticus]			9940.ENSOARP00000001217	Cetartiodactyla						S	Endonuclease-reverse transcriptase
MSTRG.6612	WP_204281390.1	DUF1725 domain-containing protein [Moraxella catarrhalis]	O00370.1	RecName: Full=LINE-1 retrotransposable element ORF2 protein; Short=ORF2p; Includes: RecName: Full=Reverse transcriptase; Includes: RecName: Full=Endonuclease [Homo sapiens]	9940.ENSOARP00000011671	Cetartiodactyla						S	Endonuclease-reverse transcriptase
MSTRG.6613	WP_204281390.1	DUF1725 domain-containing protein [Moraxella catarrhalis]	O00370.1	RecName: Full=LINE-1 retrotransposable element ORF2 protein; Short=ORF2p; Includes: RecName: Full=Reverse transcriptase; Includes: RecName: Full=Endonuclease [Homo sapiens]	9940.ENSOARP00000011671	Cetartiodactyla						S	Endonuclease-reverse transcriptase
MSTRG.6634			P11369.2	RecName: Full=LINE-1 retrotransposable element ORF2 protein; Short=ORF2p; AltName: Full=Long interspersed element-1; Short=L1; AltName: Full=Retrovirus-related Pol polyprotein LINE-1; Includes: RecName: Full=Reverse transcriptase; Includes: RecName: Full=Endonuclease [Mus musculus]	9940.ENSOARP00000001217	Cetartiodactyla						S	Endonuclease-reverse transcriptase
MSTRG.6688	KAF0884515.1	ZBED1 protein, partial [Crocuta crocuta]	O96006.1	RecName: Full=E3 SUMO-protein ligase ZBED1; AltName: Full=DNA replication-related element-binding factor; AltName: Full=Putative Ac-like transposable element; AltName: Full=Zinc finger BED domain-containing protein 1; AltName: Full=dREF homolog [Homo sapiens]	9646.ENSAMEP00000019718	Carnivora	ZBED1	GO:0000228,GO:0000976,GO:0000977,GO:0000978,GO:0000981,GO:0000982,GO:0000987,GO:0001012,GO:0001067,GO:0001077,GO:0001228,GO:0003674,GO:0003676,GO:0003677,GO:0003690,GO:0003700,GO:0003824,GO:0004803,GO:0005488,GO:0005515,GO:0005575,GO:0005622,GO:0005623,GO:0005634,GO:0005654,GO:0005694,GO:0006139,GO:0006351,GO:0006355,GO:0006357,GO:0006366,GO:0006464,GO:0006725,GO:0006807,GO:0008150,GO:0008152,GO:…				L	zinc finger	K24637	zinc finger BED domain-containing protein 1 (E3 SUMO-protein ligase ZBED1) [EC:2.3.2.-]
MSTRG.6689	KAF0884515.1	ZBED1 protein, partial [Crocuta crocuta]	O96006.1	RecName: Full=E3 SUMO-protein ligase ZBED1; AltName: Full=DNA replication-related element-binding factor; AltName: Full=Putative Ac-like transposable element; AltName: Full=Zinc finger BED domain-containing protein 1; AltName: Full=dREF homolog [Homo sapiens]	9646.ENSAMEP00000019718	Carnivora	ZBED1	GO:0000228,GO:0000976,GO:0000977,GO:0000978,GO:0000981,GO:0000982,GO:0000987,GO:0001012,GO:0001067,GO:0001077,GO:0001228,GO:0003674,GO:0003676,GO:0003677,GO:0003690,GO:0003700,GO:0003824,GO:0004803,GO:0005488,GO:0005515,GO:0005575,GO:0005622,GO:0005623,GO:0005634,GO:0005654,GO:0005694,GO:0006139,GO:0006351,GO:0006355,GO:0006357,GO:0006366,GO:0006464,GO:0006725,GO:0006807,GO:0008150,GO:0008152,GO:…				L	zinc finger	K24637	zinc finger BED domain-containing protein 1 (E3 SUMO-protein ligase ZBED1) [EC:2.3.2.-]	zf-BED	PF02892.17	BED zinc finger
MSTRG.669																B12D	PF06522.13	NADH-ubiquinone reductase complex 1 MLRQ subunit
MSTRG.6710																HSF_DNA-bind	PF00447.19	HSF-type DNA-binding
MSTRG.6728														K08798	MAP/microtubule affinity-regulating kinase [EC:2.7.11.1]
MSTRG.6730														K08798	MAP/microtubule affinity-regulating kinase [EC:2.7.11.1]	APH	PF01636.25	Phosphotransferase enzyme family
MSTRG.6734																Kdo	PF06293.16	Lipopolysaccharide kinase (Kdo/WaaP) family
MSTRG.6745					9940.ENSOARP00000000036	Cetartiodactyla						S	Endonuclease-reverse transcriptase
MSTRG.6783			Q53TQ3.3	RecName: Full=INO80 complex subunit D [Homo sapiens]	9818.XP_007933041.1	Afrotheria	INO80D	GO:0005575,GO:0005622,GO:0005623,GO:0005634,GO:0005654,GO:0006464,GO:0006508,GO:0006807,GO:0008150,GO:0008152,GO:0009987,GO:0016579,GO:0019538,GO:0031974,GO:0031981,GO:0036211,GO:0043170,GO:0043226,GO:0043227,GO:0043229,GO:0043231,GO:0043233,GO:0043412,GO:0044237,GO:0044238,GO:0044260,GO:0044267,GO:0044422,GO:0044424,GO:0044428,GO:0044446,GO:0044464,GO:0070013,GO:0070646,GO:0070647,GO:0071704,GO:…		ko:K11668		S	Potential DNA-binding domain
MSTRG.6784	XP_014691866.1	PREDICTED: INO80 complex subunit D [Equus asinus]	Q53TQ3.3	RecName: Full=INO80 complex subunit D [Homo sapiens]	9818.XP_007933041.1	Afrotheria	INO80D	GO:0005575,GO:0005622,GO:0005623,GO:0005634,GO:0005654,GO:0006464,GO:0006508,GO:0006807,GO:0008150,GO:0008152,GO:0009987,GO:0016579,GO:0019538,GO:0031974,GO:0031981,GO:0036211,GO:0043170,GO:0043226,GO:0043227,GO:0043229,GO:0043231,GO:0043233,GO:0043412,GO:0044237,GO:0044238,GO:0044260,GO:0044267,GO:0044422,GO:0044424,GO:0044428,GO:0044446,GO:0044464,GO:0070013,GO:0070646,GO:0070647,GO:0071704,GO:…		ko:K11668		S	Potential DNA-binding domain
MSTRG.6805					9940.ENSOARP00000001217	Cetartiodactyla						S	Endonuclease-reverse transcriptase
MSTRG.683																Fringe	PF02434.18	Fringe-like
MSTRG.6843																NIF3	PF01784.20	NIF3 (NGG1p interacting factor 3)
MSTRG.6845																NDUF_B12	PF08122.14	NADH-ubiquinone oxidoreductase B12 subunit family
MSTRG.6855																Ald_Xan_dh_C2	PF02738.20	Molybdopterin-binding domain of aldehyde dehydrogenase
MSTRG.6877	KAF6469803.1	hypothetical protein HJG59_011161 [Molossus molossus]			9940.ENSOARP00000001217	Cetartiodactyla						S	Endonuclease-reverse transcriptase
MSTRG.6908					9940.ENSOARP00000001217	Cetartiodactyla						S	Endonuclease-reverse transcriptase
MSTRG.6913	KAF6492510.1	hypothetical protein HJG59_009698 [Molossus molossus]	O00370.1	RecName: Full=LINE-1 retrotransposable element ORF2 protein; Short=ORF2p; Includes: RecName: Full=Reverse transcriptase; Includes: RecName: Full=Endonuclease [Homo sapiens]	9940.ENSOARP00000001217	Cetartiodactyla						S	Endonuclease-reverse transcriptase
MSTRG.6914																Syntaphilin	PF15290.8	Golgi-localised syntaxin-1-binding clamp
MSTRG.6942					9940.ENSOARP00000001217	Cetartiodactyla						S	Endonuclease-reverse transcriptase			DUF2046	PF09755.11	Uncharacterized conserved protein H4 (DUF2046)
MSTRG.6958																Ribosomal_L35Ae	PF01247.20	Ribosomal protein L35Ae
MSTRG.6964	XP_023971352.1	zinc finger protein 804A [Physeter catodon]	Q7Z570.3	RecName: Full=Zinc finger protein 804A [Homo sapiens]	9733.XP_004267455.1	Cetartiodactyla	ZNF804A	GO:0005575,GO:0005622,GO:0005623,GO:0005634,GO:0005737,GO:0005856,GO:0005874,GO:0005886,GO:0007275,GO:0007399,GO:0008150,GO:0009893,GO:0009987,GO:0010468,GO:0010604,GO:0010628,GO:0010720,GO:0010975,GO:0010976,GO:0015630,GO:0016020,GO:0019222,GO:0022008,GO:0030154,GO:0030424,GO:0030425,GO:0030426,GO:0030427,GO:0031344,GO:0031346,GO:0032501,GO:0032502,GO:0033267,GO:0036477,GO:0042995,GO:0043005,GO:…				S	Zinc finger protein
MSTRG.6989					9940.ENSOARP00000001217	Cetartiodactyla						S	Endonuclease-reverse transcriptase
MSTRG.7057	QHG79956.1	hypothetical protein D7B62_12065 [Staphylococcus aureus]
MSTRG.7082																zf-4CXXC_R1	PF10497.11	Zinc-finger domain of monoamine-oxidase A repressor R1
MSTRG.7106			O00370.1	RecName: Full=LINE-1 retrotransposable element ORF2 protein; Short=ORF2p; Includes: RecName: Full=Reverse transcriptase; Includes: RecName: Full=Endonuclease [Homo sapiens]	9940.ENSOARP00000000036	Cetartiodactyla						S	Endonuclease-reverse transcriptase
MSTRG.7109					9940.ENSOARP00000000036	Cetartiodactyla						S	Endonuclease-reverse transcriptase
MSTRG.7124	GCA21802.1	hypothetical protein M6K219_2646 [Staphylococcus aureus]	O00370.1	RecName: Full=LINE-1 retrotransposable element ORF2 protein; Short=ORF2p; Includes: RecName: Full=Reverse transcriptase; Includes: RecName: Full=Endonuclease [Homo sapiens]	9940.ENSOARP00000001217	Cetartiodactyla						S	Endonuclease-reverse transcriptase
MSTRG.7125					9940.ENSOARP00000001217	Cetartiodactyla						S	Endonuclease-reverse transcriptase
MSTRG.7135	XP_011843556.1	PREDICTED: kelch-like protein 23 [Mandrillus leucophaeus]	Q8NBE8.1	RecName: Full=Kelch-like protein 23 [Homo sapiens]	9478.XP_008056629.1	Primates	KLHL23	GO:0000151,GO:0005575,GO:0005622,GO:0005623,GO:0031461,GO:0031463,GO:0032991,GO:0044424,GO:0044464,GO:1902494,GO:1990234		ko:K10460		T	BTB And C-terminal Kelch	K10460	kelch-like protein 23
MSTRG.7163	XP_023478371.1	myristoylated alanine-rich C-kinase substrate-like [Equus caballus]
MSTRG.7186																DPPIV_N	PF00930.23	Dipeptidyl peptidase IV (DPP IV) N-terminal region
MSTRG.7189					9940.ENSOARP00000001217	Cetartiodactyla						S	Endonuclease-reverse transcriptase	K13859	solute carrier family 4 (sodium bicarbonate cotransporter), member 8	Ribul_P_3_epim	PF00834.21	Ribulose-phosphate 3 epimerase family
MSTRG.7248	AIE45854.1	ORF2 [synthetic construct]	O00370.1	RecName: Full=LINE-1 retrotransposable element ORF2 protein; Short=ORF2p; Includes: RecName: Full=Reverse transcriptase; Includes: RecName: Full=Endonuclease [Homo sapiens]	9668.ENSMPUP00000018993	Carnivora
MSTRG.730																HRM	PF02793.24	Hormone receptor domain
MSTRG.7346																DDE_Tnp_1_7	PF13843.8	Transposase IS4
MSTRG.7357	WP_117219690.1	endonuclease/exonuclease/phosphatase family protein [Staphylococcus aureus]			9940.ENSOARP00000011671	Cetartiodactyla						S	Endonuclease-reverse transcriptase
MSTRG.7360					9940.ENSOARP00000001217	Cetartiodactyla						S	Endonuclease-reverse transcriptase
MSTRG.7393	XP_032510342.1	tigger transposable element-derived protein 1 [Phocoena sinus]	Q96MW7.1	RecName: Full=Tigger transposable element-derived protein 1 [Homo sapiens]	9940.ENSOARP00000001217	Cetartiodactyla						S	Endonuclease-reverse transcriptase
MSTRG.7419					9940.ENSOARP00000001217	Cetartiodactyla						S	Endonuclease-reverse transcriptase
MSTRG.744	AAL50637.1	unknown [Homo sapiens]	P08548.1	RecName: Full=LINE-1 reverse transcriptase homolog [Nycticebus coucang]	9940.ENSOARP00000001217	Cetartiodactyla						S	Endonuclease-reverse transcriptase
MSTRG.745					9940.ENSOARP00000001217	Cetartiodactyla						S	Endonuclease-reverse transcriptase
MSTRG.7455	XP_014688900.1	PREDICTED: endogenous retrovirus group PABLB member 1 Env polyprotein-like [Equus asinus]
MSTRG.7462	XP_023481561.1	spermatogenesis-associated protein 31C2-like [Equus caballus]
MSTRG.748	AIE45854.1	ORF2 [synthetic construct]	P11369.2	RecName: Full=LINE-1 retrotransposable element ORF2 protein; Short=ORF2p; AltName: Full=Long interspersed element-1; Short=L1; AltName: Full=Retrovirus-related Pol polyprotein LINE-1; Includes: RecName: Full=Reverse transcriptase; Includes: RecName: Full=Endonuclease [Mus musculus]	9940.ENSOARP00000000036	Cetartiodactyla						S	Endonuclease-reverse transcriptase
MSTRG.7500	XP_001915696.2	serine/threonine-protein kinase MARK2-like [Equus caballus]
MSTRG.7505	XP_008509330.1	PREDICTED: serine/threonine-protein kinase MARK2-like [Equus przewalskii]
MSTRG.7516					9940.ENSOARP00000008804	Cetartiodactyla						S	Endonuclease-reverse transcriptase
MSTRG.7531					9940.ENSOARP00000001217	Cetartiodactyla						S	Endonuclease-reverse transcriptase
MSTRG.7540	XP_035948410.1	LOW QUALITY PROTEIN: uncharacterized protein LOC118535892 [Halichoerus grypus]			89462.XP_006060684.1	Cetartiodactyla	ARHGEF4	GO:0003674,GO:0005085,GO:0005088,GO:0005089,GO:0005488,GO:0005515,GO:0005575,GO:0005622,GO:0005623,GO:0005737,GO:0005829,GO:0007154,GO:0007165,GO:0007186,GO:0008150,GO:0009966,GO:0009987,GO:0010646,GO:0010941,GO:0010942,GO:0016043,GO:0017016,GO:0017048,GO:0019899,GO:0019904,GO:0022607,GO:0023051,GO:0023052,GO:0030030,GO:0030031,GO:0030032,GO:0030676,GO:0031267,GO:0042981,GO:0043065,GO:0043067,GO:…		ko:K05769	ko04810,map04810	T	Rho guanine nucleotide exchange factor
MSTRG.7541					9940.ENSOARP00000001217	Cetartiodactyla						S	Endonuclease-reverse transcriptase
MSTRG.7547																CFC	PF09443.12	Cripto_Frl-1_Cryptic (CFC)
MSTRG.7593	QOV08757.1	ORF2p [Canis lupus familiaris]	O00370.1	RecName: Full=LINE-1 retrotransposable element ORF2 protein; Short=ORF2p; Includes: RecName: Full=Reverse transcriptase; Includes: RecName: Full=Endonuclease [Homo sapiens]	9940.ENSOARP00000001217	Cetartiodactyla						S	Endonuclease-reverse transcriptase
MSTRG.7648	XP_014718657.1	PREDICTED: taste receptor type 1 member 3 [Equus asinus]
MSTRG.7678	ABR01162.1	endonuclease/reverse transcriptase [Sus scrofa]	O00370.1	RecName: Full=LINE-1 retrotransposable element ORF2 protein; Short=ORF2p; Includes: RecName: Full=Reverse transcriptase; Includes: RecName: Full=Endonuclease [Homo sapiens]	9940.ENSOARP00000001217	Cetartiodactyla						S	Endonuclease-reverse transcriptase
MSTRG.7784	XP_023491623.1	arginine-glutamic acid dipeptide repeats protein isoform X4 [Equus caballus]	Q9P2R6.2	RecName: Full=Arginine-glutamic acid dipeptide repeats protein; AltName: Full=Atrophin-1-like protein; AltName: Full=Atrophin-1-related protein [Homo sapiens]	9940.ENSOARP00000001217	Cetartiodactyla						S	Endonuclease-reverse transcriptase
MSTRG.782	ABR01162.1	endonuclease/reverse transcriptase [Sus scrofa]	O00370.1	RecName: Full=LINE-1 retrotransposable element ORF2 protein; Short=ORF2p; Includes: RecName: Full=Reverse transcriptase; Includes: RecName: Full=Endonuclease [Homo sapiens]	9940.ENSOARP00000001217	Cetartiodactyla						S	Endonuclease-reverse transcriptase
MSTRG.7822																DUF4556	PF15094.8	Domain of unknown function (DUF4556)
MSTRG.783					9940.ENSOARP00000001217	Cetartiodactyla						S	Endonuclease-reverse transcriptase
MSTRG.784	WP_163598231.1	reverse transcriptase family protein [Moraxella catarrhalis]	O00370.1	RecName: Full=LINE-1 retrotransposable element ORF2 protein; Short=ORF2p; Includes: RecName: Full=Reverse transcriptase; Includes: RecName: Full=Endonuclease [Homo sapiens]	9940.ENSOARP00000011671	Cetartiodactyla						S	Endonuclease-reverse transcriptase
MSTRG.791	KAF0872869.1	LORF2 protein, partial [Crocuta crocuta]			9612.ENSCAFP00000036501	Carnivora				ko:K10175		S	Reverse transcriptase (RNA-dependent DNA polymerase)
MSTRG.793			Q96MW7.1	RecName: Full=Tigger transposable element-derived protein 1 [Homo sapiens]	9940.ENSOARP00000000036	Cetartiodactyla						S	Endonuclease-reverse transcriptase
MSTRG.795																Myb_DNA-bind_6	PF13921.8	Myb-like DNA-binding domain
MSTRG.7962																DUF543	PF04418.14	Domain of unknown function (DUF543)
MSTRG.7980	AIE45854.1	ORF2 [synthetic construct]	O00370.1	RecName: Full=LINE-1 retrotransposable element ORF2 protein; Short=ORF2p; Includes: RecName: Full=Reverse transcriptase; Includes: RecName: Full=Endonuclease [Homo sapiens]	9940.ENSOARP00000001217	Cetartiodactyla						S	Endonuclease-reverse transcriptase
MSTRG.805					9940.ENSOARP00000000036	Cetartiodactyla						S	Endonuclease-reverse transcriptase
MSTRG.8052	ELR50258.1	hypothetical protein M91_08673 [Bos mutus]			9940.ENSOARP00000000036	Cetartiodactyla						S	Endonuclease-reverse transcriptase
MSTRG.8092	XP_020136405.1	uncharacterized protein LOC105863530 isoform X2 [Microcebus murinus]
MSTRG.8094	XP_020136405.1	uncharacterized protein LOC105863530 isoform X2 [Microcebus murinus]														RSRP	PF17069.7	Arginine/Serine-Rich protein 1
MSTRG.8095																UPF0220	PF05255.13	Uncharacterised protein family (UPF0220)
MSTRG.8124																CD52	PF15116.8	CAMPATH-1 antigen
MSTRG.814																KH_1	PF00013.31	KH domain
MSTRG.8256																TMEM234	PF10639.11	Putative transmembrane family 234
MSTRG.8262																BSD	PF03909.19	BSD domain
MSTRG.83	WP_117218283.1	endonuclease/exonuclease/phosphatase family protein [Staphylococcus aureus_x0001_GBZ48189.1 hypothetical protein M6K150_2664 ]			9940.ENSOARP00000006233	Cetartiodactyla						S	Endonuclease-reverse transcriptase
MSTRG.8320	XP_014719508.1	PREDICTED: zinc finger MYM-type protein 6 isoform X1 [Equus asinus]	O95789.2	RecName: Full=Zinc finger MYM-type protein 6; AltName: Full=Transposon-derived Buster2 transposase-like protein; AltName: Full=Zinc finger protein 258 [Homo sapiens]	9767.XP_007182554.1	Cetartiodactyla	ZMYM6	GO:0000981,GO:0003674,GO:0003676,GO:0003677,GO:0003700,GO:0005488,GO:0005575,GO:0005622,GO:0005623,GO:0005634,GO:0005654,GO:0005737,GO:0006355,GO:0006357,GO:0006996,GO:0007010,GO:0007275,GO:0008150,GO:0009889,GO:0009987,GO:0010468,GO:0010556,GO:0016043,GO:0019219,GO:0019222,GO:0022603,GO:0022604,GO:0031323,GO:0031326,GO:0031974,GO:0031981,GO:0032501,GO:0032502,GO:0043226,GO:0043227,GO:0043229,GO:…				S	zinc finger, MYM-type	K24642	zinc finger BED domain-containing protein 5/7/8/9
MSTRG.8322	XP_014695571.1	PREDICTED: zinc finger MYM-type protein 1 isoform X1 [Equus asinus]	Q5SVZ6.1	RecName: Full=Zinc finger MYM-type protein 1 [Homo sapiens]	9713.XP_006732624.1	Mammalia	ZMYM1	GO:0000981,GO:0003674,GO:0003676,GO:0003677,GO:0003700,GO:0005488,GO:0005575,GO:0005622,GO:0005623,GO:0005634,GO:0005654,GO:0005737,GO:0006355,GO:0006357,GO:0008150,GO:0009889,GO:0010468,GO:0010556,GO:0019219,GO:0019222,GO:0031323,GO:0031326,GO:0031974,GO:0031981,GO:0043226,GO:0043227,GO:0043229,GO:0043231,GO:0043233,GO:0044422,GO:0044424,GO:0044428,GO:0044446,GO:0044464,GO:0050789,GO:0050794,GO:…				S	Domain of unknown function (DUF4371)	K24674	zinc finger MYM-type protein 1	Dimer_Tnp_hAT	PF05699.16	hAT family C-terminal dimerisation region
MSTRG.8340																OST3_OST6	PF04756.15	OST3 / OST6 family, transporter family
MSTRG.8388	XP_023481561.1	spermatogenesis-associated protein 31C2-like [Equus caballus]
MSTRG.8411	AIE45854.1	ORF2 [synthetic construct]	O00370.1	RecName: Full=LINE-1 retrotransposable element ORF2 protein; Short=ORF2p; Includes: RecName: Full=Reverse transcriptase; Includes: RecName: Full=Endonuclease [Homo sapiens]	9940.ENSOARP00000000036	Cetartiodactyla						S	Endonuclease-reverse transcriptase
MSTRG.8412	AIE45854.1	ORF2 [synthetic construct]	O00370.1	RecName: Full=LINE-1 retrotransposable element ORF2 protein; Short=ORF2p; Includes: RecName: Full=Reverse transcriptase; Includes: RecName: Full=Endonuclease [Homo sapiens]	9940.ENSOARP00000000036	Cetartiodactyla						S	Endonuclease-reverse transcriptase
MSTRG.8456	XP_032510342.1	tigger transposable element-derived protein 1 [Phocoena sinus]	Q96MW7.1	RecName: Full=Tigger transposable element-derived protein 1 [Homo sapiens]	9612.ENSCAFP00000039016	Carnivora	TIGD1					BD	Tigger transposable
MSTRG.8472																Pro_isomerase	PF00160.23	Cyclophilin type peptidyl-prolyl cis-trans isomerase/CLD
MSTRG.8512														K09211	krueppel-like factor 17
MSTRG.8516																BAF	PF02961.16	Barrier to autointegration factor
MSTRG.8538																HHH	PF00633.25	Helix-hairpin-helix motif
MSTRG.8561					9940.ENSOARP00000001217	Cetartiodactyla						S	Endonuclease-reverse transcriptase
MSTRG.8615					9940.ENSOARP00000001217	Cetartiodactyla						S	Endonuclease-reverse transcriptase
MSTRG.8702	XP_023492574.1	LOW QUALITY PROTEIN: proprotein convertase subtilisin/kexin type 9 [Equus caballus]												K13050	proprotein convertase subtilisin/kexin type 9 [EC:3.4.21.-]	PCSK9_C1	PF18459.3	Proprotein convertase subtilisin-like/kexin type 9 C-terminal domain
MSTRG.8703	XP_023492574.1	LOW QUALITY PROTEIN: proprotein convertase subtilisin/kexin type 9 [Equus caballus]														PCSK9_C3	PF18463.3	Proprotein convertase subtilisin-like/kexin type 9 C-terminal domain
MSTRG.8709	KAB0382975.1	hypothetical protein FD755_004892 [Muntiacus reevesi]			9940.ENSOARP00000000036	Cetartiodactyla						S	Endonuclease-reverse transcriptase
MSTRG.8712	AIE45854.1	ORF2 [synthetic construct]	O00370.1	RecName: Full=LINE-1 retrotransposable element ORF2 protein; Short=ORF2p; Includes: RecName: Full=Reverse transcriptase; Includes: RecName: Full=Endonuclease [Homo sapiens]	9940.ENSOARP00000011671	Cetartiodactyla						S	Endonuclease-reverse transcriptase
MSTRG.8764	KAF0883030.1	LORF2 protein, partial [Crocuta crocuta]	O00370.1	RecName: Full=LINE-1 retrotransposable element ORF2 protein; Short=ORF2p; Includes: RecName: Full=Reverse transcriptase; Includes: RecName: Full=Endonuclease [Homo sapiens]	9940.ENSOARP00000000036	Cetartiodactyla						S	Endonuclease-reverse transcriptase
MSTRG.8776					9940.ENSOARP00000001217	Cetartiodactyla						S	Endonuclease-reverse transcriptase
MSTRG.8829	WP_204265983.1	DUF1725 domain-containing protein, partial [Haemophilus influenzae]			9612.ENSCAFP00000036501	Carnivora				ko:K10175		S	Reverse transcriptase (RNA-dependent DNA polymerase)
MSTRG.883																Connexin	PF00029.21	Connexin
MSTRG.8836																SPT_ssu-like	PF11779.10	Small subunit of serine palmitoyltransferase-like
MSTRG.8841	WP_117219690.1	endonuclease/exonuclease/phosphatase family protein [Staphylococcus aureus]	O00370.1	RecName: Full=LINE-1 retrotransposable element ORF2 protein; Short=ORF2p; Includes: RecName: Full=Reverse transcriptase; Includes: RecName: Full=Endonuclease [Homo sapiens]	9940.ENSOARP00000001217	Cetartiodactyla						S	Endonuclease-reverse transcriptase
MSTRG.8848	AIE45854.1	ORF2 [synthetic construct]			9940.ENSOARP00000001217	Cetartiodactyla						S	Endonuclease-reverse transcriptase			RasGEF_N	PF00618.22	RasGEF N-terminal motif
MSTRG.8867																LRR_6	PF13516.8	Leucine Rich repeat
MSTRG.8882	KAB0352107.1	hypothetical protein FD754_016964 [Muntiacus muntjak]	P11369.2	RecName: Full=LINE-1 retrotransposable element ORF2 protein; Short=ORF2p; AltName: Full=Long interspersed element-1; Short=L1; AltName: Full=Retrovirus-related Pol polyprotein LINE-1; Includes: RecName: Full=Reverse transcriptase; Includes: RecName: Full=Endonuclease [Mus musculus]	9940.ENSOARP00000000036	Cetartiodactyla						S	Endonuclease-reverse transcriptase
MSTRG.8901	AIE45854.1	ORF2 [synthetic construct]	O00370.1	RecName: Full=LINE-1 retrotransposable element ORF2 protein; Short=ORF2p; Includes: RecName: Full=Reverse transcriptase; Includes: RecName: Full=Endonuclease [Homo sapiens]	9940.ENSOARP00000001217	Cetartiodactyla						S	Endonuclease-reverse transcriptase			DUF167	PF02594.18	Uncharacterised ACR, YggU family COG1872
MSTRG.8903			Q8N2Q7.3	RecName: Full=Neuroligin-1; Flags: Precursor [Homo sapiens]	109478.XP_005874364.1	Chiroptera	NLGN1	GO:0000902,GO:0001505,GO:0001540,GO:0001941,GO:0001956,GO:0002087,GO:0003008,GO:0003674,GO:0003824,GO:0005102,GO:0005488,GO:0005515,GO:0005575,GO:0005622,GO:0005623,GO:0005737,GO:0005794,GO:0005886,GO:0005887,GO:0006605,GO:0006810,GO:0006836,GO:0006886,GO:0006887,GO:0006897,GO:0006903,GO:0006996,GO:0007010,GO:0007154,GO:0007155,GO:0007157,GO:0007158,GO:0007165,GO:0007267,GO:0007268,GO:0007269,GO:…		ko:K07378	ko04514,map04514	I	Carboxylesterase family
MSTRG.8913					9940.ENSOARP00000001217	Cetartiodactyla						S	Endonuclease-reverse transcriptase
MSTRG.8930	WP_117225165.1	endonuclease/exonuclease/phosphatase family protein [Staphylococcus aureus_x0001_GBY15108.1 hypothetical protein M6K034_2590 ]			9940.ENSOARP00000001217	Cetartiodactyla						S	Endonuclease-reverse transcriptase
MSTRG.8941	KAB0364761.1	hypothetical protein FD754_008917 [Muntiacus muntjak]	O00370.1	RecName: Full=LINE-1 retrotransposable element ORF2 protein; Short=ORF2p; Includes: RecName: Full=Reverse transcriptase; Includes: RecName: Full=Endonuclease [Homo sapiens]	9940.ENSOARP00000011671	Cetartiodactyla						S	Endonuclease-reverse transcriptase
MSTRG.896	GCA21802.1	hypothetical protein M6K219_2646 [Staphylococcus aureus]			9940.ENSOARP00000001217	Cetartiodactyla						S	Endonuclease-reverse transcriptase
MSTRG.9020																DAGK_acc	PF00609.21	Diacylglycerol kinase accessory domain
MSTRG.9038																zf-3CxxC	PF13695.8	Zinc-binding domain
MSTRG.9080	WP_087673707.1	DUF1725 domain-containing protein, partial [Pseudomonas syringae]	O00370.1	RecName: Full=LINE-1 retrotransposable element ORF2 protein; Short=ORF2p; Includes: RecName: Full=Reverse transcriptase; Includes: RecName: Full=Endonuclease [Homo sapiens]	9940.ENSOARP00000007153	Cetartiodactyla						S	Endonuclease-reverse transcriptase
MSTRG.9097																HLH	PF00010.28	Helix-loop-helix DNA-binding domain
MSTRG.9125														K12076	disks large protein 1	PDZ	PF00595.26	PDZ domain
MSTRG.9154	XP_014686192.1	PREDICTED: mucin-4 isoform X1 [Equus asinus]
MSTRG.9170					9940.ENSOARP00000007153	Cetartiodactyla						S	Endonuclease-reverse transcriptase
MSTRG.9252					9940.ENSOARP00000000036	Cetartiodactyla						S	Endonuclease-reverse transcriptase
MSTRG.9255																COX17	PF05051.15	Cytochrome C oxidase copper chaperone (COX17)
MSTRG.9313																Autophagy_act_C	PF03987.17	Autophagocytosis associated protein, active-site domain
MSTRG.9327					9940.ENSOARP00000006233	Cetartiodactyla						S	Endonuclease-reverse transcriptase			C2-set_2	PF08205.14	CD80-like C2-set immunoglobulin domain
MSTRG.9330	WP_204281390.1	DUF1725 domain-containing protein [Moraxella catarrhalis]	O00370.1	RecName: Full=LINE-1 retrotransposable element ORF2 protein; Short=ORF2p; Includes: RecName: Full=Reverse transcriptase; Includes: RecName: Full=Endonuclease [Homo sapiens]	9940.ENSOARP00000001217	Cetartiodactyla						S	Endonuclease-reverse transcriptase
MSTRG.9354					9940.ENSOARP00000011671	Cetartiodactyla						S	Endonuclease-reverse transcriptase
MSTRG.9368					9940.ENSOARP00000001217	Cetartiodactyla						S	Endonuclease-reverse transcriptase
MSTRG.9384	AIE45854.1	ORF2 [synthetic construct]	O00370.1	RecName: Full=LINE-1 retrotransposable element ORF2 protein; Short=ORF2p; Includes: RecName: Full=Reverse transcriptase; Includes: RecName: Full=Endonuclease [Homo sapiens]	9612.ENSCAFP00000036501	Carnivora				ko:K10175		S	Reverse transcriptase (RNA-dependent DNA polymerase)
MSTRG.9409					9940.ENSOARP00000011671	Cetartiodactyla						S	Endonuclease-reverse transcriptase
MSTRG.9413																CUB	PF00431.22	CUB domain
MSTRG.9437					9668.ENSMPUP00000001551	Carnivora										SAM_2	PF07647.19	SAM domain (Sterile alpha motif)
MSTRG.9444	WP_117181681.1	endonuclease/exonuclease/phosphatase family protein [Staphylococcus aureus]	P08548.1	RecName: Full=LINE-1 reverse transcriptase homolog [Nycticebus coucang]	9940.ENSOARP00000001217	Cetartiodactyla						S	Endonuclease-reverse transcriptase
MSTRG.9456																Aida_C2	PF14186.8	Cytoskeletal adhesion
MSTRG.9461					9940.ENSOARP00000001217	Cetartiodactyla						S	Endonuclease-reverse transcriptase
MSTRG.9597	AAY53484.1	endonuclease reverse transcriptase [Bos taurus]			9940.ENSOARP00000007153	Cetartiodactyla						S	Endonuclease-reverse transcriptase
MSTRG.9623	WP_117218654.1	endonuclease/exonuclease/phosphatase family protein [Staphylococcus aureus]	O00370.1	RecName: Full=LINE-1 retrotransposable element ORF2 protein; Short=ORF2p; Includes: RecName: Full=Reverse transcriptase; Includes: RecName: Full=Endonuclease [Homo sapiens]	9940.ENSOARP00000001217	Cetartiodactyla						S	Endonuclease-reverse transcriptase
MSTRG.9630																Zona_pellucida	PF00100.25	Zona pellucida-like domain
MSTRG.9631																TPR_1	PF00515.30	Tetratricopeptide repeat
MSTRG.9650					9940.ENSOARP00000001217	Cetartiodactyla						S	Endonuclease-reverse transcriptase
MSTRG.9671																CENP-O	PF09496.12	Cenp-O kinetochore centromere component
MSTRG.969	GBZ25224.1	hypothetical protein M6K123_2722 [Staphylococcus aureus]			9940.ENSOARP00000001217	Cetartiodactyla						S	Endonuclease-reverse transcriptase
MSTRG.9715																Ost4	PF10215.11	Oligosaccaryltransferase
MSTRG.9719	XP_036119335.1	proline-rich protein 30 [Molossus molossus_x0001_KAF6430115.1 proline rich 30 ]
MSTRG.9735	XP_014705873.1	PREDICTED: LOW QUALITY PROTEIN: uncharacterized protein C2orf16 homolog [Equus asinus]	Q68DN1.3	RecName: Full=Uncharacterized protein C2orf16 [Homo sapiens]	9823.ENSSSCP00000009109	Cetartiodactyla	C2orf16					S	Chromosome 2 open reading frame 16
MSTRG.9753	KAF0880210.1	LORF2 protein, partial [Crocuta crocuta]	O00370.1	RecName: Full=LINE-1 retrotransposable element ORF2 protein; Short=ORF2p; Includes: RecName: Full=Reverse transcriptase; Includes: RecName: Full=Endonuclease [Homo sapiens]	9668.ENSMPUP00000018993	Carnivora
MSTRG.9756																Lbh	PF15317.8	Cardiac transcription factor regulator, Developmental protein
MSTRG.9791					9940.ENSOARP00000000036	Cetartiodactyla						S	Endonuclease-reverse transcriptase
MSTRG.9806	WP_204281390.1	DUF1725 domain-containing protein [Moraxella catarrhalis]	O00370.1	RecName: Full=LINE-1 retrotransposable element ORF2 protein; Short=ORF2p; Includes: RecName: Full=Reverse transcriptase; Includes: RecName: Full=Endonuclease [Homo sapiens]	9940.ENSOARP00000001217	Cetartiodactyla						S	Endonuclease-reverse transcriptase
MSTRG.986	BAC33235.1	unnamed protein product [Mus musculus]	Q99680.2	RecName: Full=G-protein coupled receptor 22 [Homo sapiens]	9478.XP_008050689.1	Primates	GPR22	GO:0003674,GO:0004888,GO:0004930,GO:0005488,GO:0005575,GO:0005623,GO:0005886,GO:0005887,GO:0007154,GO:0007165,GO:0007186,GO:0008150,GO:0009719,GO:0009725,GO:0009987,GO:0010033,GO:0010243,GO:0016020,GO:0016021,GO:0023052,GO:0031224,GO:0031226,GO:0032870,GO:0033218,GO:0038023,GO:0042221,GO:0042277,GO:0044425,GO:0044459,GO:0044464,GO:0050789,GO:0050794,GO:0050896,GO:0051716,GO:0060089,GO:0065007,GO:…		ko:K04319		T	receptor 22	K04319	G protein-coupled receptor 22
MSTRG.9923																Cript	PF10235.11	Microtubule-associated protein CRIPT
MSTRG.9964					9940.ENSOARP00000011671	Cetartiodactyla						S	Endonuclease-reverse transcriptase
MSTRG.9971																Ferritin	PF00210.26	Ferritin-like domain
MSTRG.9972					9940.ENSOARP00000006233	Cetartiodactyla						S	Endonuclease-reverse transcriptase
MSTRG.9978	XP_032980750.1	probable G-protein coupled receptor 75 isoform X1 [Rhinolophus ferrumequinum]	O95800.1	RecName: Full=Probable G-protein coupled receptor 75 [Homo sapiens]	118797.XP_007465548.1	Cetartiodactyla	GPR75	GO:0001637,GO:0001653,GO:0003674,GO:0004888,GO:0004896,GO:0004930,GO:0004950,GO:0005575,GO:0005623,GO:0005886,GO:0005887,GO:0007154,GO:0007165,GO:0007166,GO:0007186,GO:0008150,GO:0008528,GO:0009987,GO:0010033,GO:0010941,GO:0016020,GO:0016021,GO:0016493,GO:0019221,GO:0023052,GO:0031224,GO:0031226,GO:0034097,GO:0038023,GO:0042221,GO:0044425,GO:0044459,GO:0044464,GO:0050789,GO:0050794,GO:0050896,GO:…		ko:K08417		T	receptor 75	K08417	G protein-coupled receptor 75
MSTRG.9983	GBY84120.1	hypothetical protein M6K094_2572 [Staphylococcus aureus]	O00370.1	RecName: Full=LINE-1 retrotransposable element ORF2 protein; Short=ORF2p; Includes: RecName: Full=Reverse transcriptase; Includes: RecName: Full=Endonuclease [Homo sapiens]	9940.ENSOARP00000001217	Cetartiodactyla						S	Endonuclease-reverse transcriptase
MSTRG.999					9940.ENSOARP00000011671	Cetartiodactyla						S	Endonuclease-reverse transcriptase

## Sheet: Table. S3
Table. S3 Average FPKM values for genes identified in 16 tissue transcriptomes and their tissue-specificity classification.
Gene name	FPKM_Heart	FPKM_Kidney	FPKM_Lung	FPKM_Brain	FPKM_Spleen	FPKM_Stomach	FPKM_Ovary	FPKM_Blood	FPKM_Liver	FPKM_Cecum	FPKM_Skin	FPKM_Muscle	FPKM_Breast	FPKM_Testis	FPKM_Epididymis	FPKM_Chestnut	TPM_Epididymis	TPM_Testis	TPM_Blood	TPM_Brain	TPM_Breast	TPM_Cecum	TPM_Heart	TPM_Kidney	TPM_Liver	TPM_Lung	TPM_Muscle	TPM_Skin	TPM_Spleen	TPM_Stomach	TPM_Chestnut	Tissue enriched	Tissue enhanced	Group enriched	Classification
5HT1E	0	0	0	4.58153	0.085079	0	10.1799	0	0	0	0.0362903	0.0616333	0.061082	0.374458	0.334823	0.00567667	0.533358	0.640828	0	7.94671	0.0669103	0	0	0	0	0	0.0907167	0.0459827	0.109579	0	0.00709767		Ovary		Tissue enhanced
A1BG	37.0316	15.911	8.38792	5.1729	9.66255	7.69939	11.1036	7.82389	1774.47	8.31555	7.38284	18.9356	15.1869	8.32111	99.214	7.22597	156.917	14.2665	10.3966	9.03074	17.8169	12.1646	52.3263	24.1531	2838.32	11.9392	28.1754	9.8014	12.6642	10.7442	9.62997	Liver			Tissue enriched
A1CF	0	9.02472	0	0	0	0.0498123	0	0	28.2093	6.8832	0	0	0	0.0242607	0	0	0	0.0412503	0	0	0	10.119	0	13.8722	45.0507	0	0	0	0	0.0690453	0		Liver		Tissue enhanced
A2M	5.9923	48.5242	421.45	0.282406	0.25949	1.79724	0.380918	0.00495433	2016.96	2.39466	1.56661	4.86575	4.85839	0.301041	1.22649	0.788205	1.97556	0.516868	0.00691733	0.482339	5.50801	3.6214	8.78087	74.6747	3261.43	612.664	7.25293	2.11451	0.352156	2.51144	1.03952		Liver		Tissue enhanced
A2ML1	0.582572	1.6384	4.38967	18.6846	0.636518	111.903	11.1604	0.264153	0.138728	3.67642	2.04048	0.14589	0.818902	1.82879	12.4645	1.77419	19.599	3.13606	0.351338	32.2887	0.912034	5.43704	0.855784	2.52894	0.222644	5.96647	0.217381	2.73006	0.863957	156.352	2.38818	Stomach			Tissue enriched
A3GALT2	0.0722273	0.94469	0.0135103	0	0	0.727204	0	0	0	8.37973	0.557337	0	1.62998	0.597818	0.140304	11.7614	0.218275	1.02419	0	0	1.91529	12.27	0.11026	1.4547	0	0.0200483	0	0.727218	0	1.01637	15.5435		Chestnut:Cecum		Tissue enhanced
A4GALT	18.5793	6.08923	7.18726	2.82545	6.85635	25.3661	7.37686	0.0303647	0.131307	22.3622	30.0468	10.2346	7.87141	1.1993	49.7335	27.1152	79.2305	2.05825	0.0423957	4.88897	8.74739	32.9404	26.9767	9.32955	0.208503	10.3709	15.257	42.232	9.01546	35.4717	36.2636			Epididymis;Skin;Chestnut;Stomach;Cecum;Heart	Group enriched
A4GNT	0	0	0	0	0.197827	6.21032	0	0.0871547	0	17.6914	0.0449757	0	0	0.0376527	0	0.0184423	0	0.0640203	0.114519	0	0	26.3677	0	0	0	0	0	0.063018	0.274814	8.63966	0.0255453		Cecum		Tissue enhanced
AAAS	11.018	12.8763	15.9059	19.9296	20.103	9.98139	9.33995	21.5807	5.24739	18.7003	12.2636	2.68102	6.59759	64.6411	11.978	12.0842	19.0701	110.728	28.6933	33.9866	7.62934	27.2708	15.7931	19.6219	8.35972	22.4888	3.99639	16.255	26.8484	13.921	16.1257				Expressed in all tissues
AACS	8.73642	8.2132	11.6922	23.0628	16.9745	6.39984	18.6599	19.8769	2.50585	13.5528	25.5693	4.08282	36.2688	34.5135	13.8899	7.77819	22.0686	59.1553	26.5206	40.3814	42.7593	19.9605	12.5506	12.5516	4.0469	16.7618	6.07613	34.6839	22.494	8.92703	10.2114				Expressed in all tissues
AADAC	1.2862	247.009	1.25433	1.18852	0	0.379458	0.185271	0	72.3616	8.19336	1.05967	0.090333	1.82226	2.39799	22.3553	0.756624	35.3279	4.1195	0	1.88969	2.05592	12.0871	1.85452	380.099	117.458	1.70459	0.133129	1.47349	0	0.530733	1.0034		Kidney		Tissue enhanced
AADACL2	0.237889	0	0.0778517	0	0	0.0635023	0	0	0.0314353	0.162191	76.8511	0	0.0774443	0.027735	0.267961	24.5719	0.42814	0.0476557	0	0	0.0848337	0.239905	0.356627	0	0.0515447	0.115526	0	106.594	0	0.0887273	30.8167		Skin		Tissue enhanced
AADACL3	0	0	0	0	0.0253553	0	0	0	4.67417	0.169908	29.8391	0	0.024202	0.104143	0	8.67854	0	0.178485	0	0	0.028851	0.244376	0	0	7.53224	0	0	42.2316	0.032736	0	11.2641		Skin		Tissue enhanced
AADAT	1.22574	458.281	0.627678	2.46203	0.108478	1.49249	2.32568	0	6.60173	1.22681	1.42107	0.869736	1.00505	0.625571	1.86272	1.86574	2.96711	1.07375	0	4.07837	1.14983	1.78482	1.73893	697.073	10.5448	0.874278	1.29089	1.95004	0.151144	2.08281	2.47733	Kidney			Tissue enriched
AAED1	21.4042	17.9858	12.9806	5.53544	8.09344	14.1679	16.2451	1.29569	7.8728	6.97108	13.5125	6.39341	25.1414	5.6494	13.6407	8.76844	21.8128	9.69096	1.73305	9.70746	29.5271	10.3756	30.8881	27.3869	12.4957	18.7652	9.53559	18.7693	10.7653	19.7763	11.7492				Expressed in all tissues
AAGAB	9.07192	27.6015	13.2943	35.4807	13.8232	8.53575	6.30005	12.2504	6.25739	12.4499	11.9742	6.3596	15.0694	19.5477	15.0012	11.8938	23.8595	33.5278	16.4579	60.431	17.6971	18.28	12.9518	42.3439	9.95894	18.9209	9.55624	16.4591	18.608	11.9277	15.9797				Expressed in all tissues
AAK1	10.2271	6.1919	3.14114	39.585	4.52872	4.83869	3.74425	3.14163	1.14279	7.11128	5.647	2.31371	3.40659	5.58647	3.89755	6.30547	6.18149	9.57581	4.22154	69.2297	3.94562	10.5675	14.4709	9.53044	1.83207	4.55292	3.4621	7.87494	6.14666	6.75495	8.46076		Brain		Tissue enhanced
AAMP	43.9462	54.4774	52.4949	69.7135	56.8562	30.0678	58.371	82.1669	37.5665	61.7393	66.2497	45.74	66.0419	187.327	72.0039	63.2547	114.522	320.968	109.79	121.349	76.9513	90.3244	62.8045	83.5782	60.2629	73.8917	68.3676	88.0681	76.1093	41.971	84.4385				Expressed in all tissues
AAT	0	0.986907	0	0	0.072652	0.0266393	0	0	0	0	0	0	0	0	0	0.081628	0	0	0	0	0	0	0	1.50223	0	0	0	0	0.093556	0.037573	0.102066				Not detected
AAR2	7.39451	9.04491	8.85265	9.30875	9.80241	5.01306	11.9997	12.3356	4.47038	9.84669	15.0556	5.40315	9.8667	10.8227	11.4363	13.8865	18.1862	18.54	16.4362	16.3904	0	14.49	10.6729	13.8637	7.12407	12.6851	8.05197	20.1167	13.1104	7.00574	18.6371				Expressed in all tissues
AARS	49.426	49.4883	100.912	148.692	50.8511	39.4539	61.652	43.8742	32.0933	75.153	69.3531	43.5431	65.8721	65.3388	98.0478	64.0373	155.983	111.936	58.4646	260.273	76.8139	109.971	71.2303	75.5805	51.3267	141.195	64.813	92.3129	68.0235	55.1126	84.7121				Expressed in all tissues
AARS2	3.87579	4.45934	5.08267	5.41233	4.71634	3.17023	5.35485	7.65331	1.50322	9.72009	3.96857	2.33673	3.88013	12.3336	5.04821	3.63424	8.02596	21.1421	10.1867	9.47913	4.5278	14.2073	5.55033	6.82368	2.40402	7.10784	3.4863	5.29177	6.37822	4.42499	4.82836				Expressed in all tissues
AARSD1	68.3046	61.954	48.4027	64.4897	42.4698	34.2566	52.6123	38.5682	23.348	51.4849	59.2732	73.6854	52.5125	83.9071	55.0442	62.7189	87.6139	143.847	51.329	110.985	61.2552	75.2242	97.01	94.734	37.2294	68.0553	109.62	78.7189	56.7654	47.8265	83.7581				Expressed in all tissues
AASDH	4.05376	7.24207	6.37314	8.39269	9.05768	4.20227	7.0245	1.86508	3.98829	5.83863	8.5866	1.96476	7.57547	4.4177	9.33353	6.53346	14.8309	7.58537	2.50245	14.226	8.77656	8.62442	5.89175	11.1566	6.408	8.9186	2.93964	11.6281	12.3269	5.86799	8.70395				Expressed in all tissues
AASDHPPT	10.8045	22.3065	10.0813	58.3513	15.9621	11.0602	18.3705	8.33858	7.71563	10.365	13.3729	2.92632	15.1161	6.19473	19.5217	14.2917	31.0151	10.6287	11.255	100.245	17.5489	15.349	15.4289	34.1383	12.2966	14.4968	4.36821	18.2961	21.4529	15.4459	19.1582				Expressed in all tissues
AASS	4.73609	23.4131	2.86057	3.48468	1.83136	5.43586	5.59347	2.55848	14.6431	3.39013	5.56056	3.11634	8.44572	4.56011	8.21731	3.07515	13.0764	7.83029	3.54314	5.84513	9.66169	5.05043	6.71478	36.1258	23.6266	4.12304	4.66687	7.81439	2.48374	7.59282	4.10287				Expressed in all tissues
AATF	8.20613	14.1687	14.1591	17.5679	15.8947	8.71547	12.5554	28.274	4.30797	12.7959	16.4559	3.67058	12.5841	16.2672	15.0646	14.4617	23.9702	27.8936	37.6598	30.7225	14.7177	18.7463	11.6719	21.7088	6.90857	20.0333	5.46459	22.0742	21.2814	12.1705	19.3618				Expressed in all tissues
AATK	1.51816	9.07868	0.912982	42.0818	2.04613	0.894319	0.618241	8.98058	0.388017	5.95026	1.6685	0.736873	0.335398	0.430786	4.6008	1.2909	7.28748	0.736843	12.2804	72.5434	0.369052	8.72987	2.18265	13.8786	0.628956	1.32147	1.09822	2.27578	2.72669	1.24917	1.72606		Brain		Tissue enhanced
ABCA1	1.9552	2.97361	5.92312	7.17085	10.8284	4.25043	2.48108	0.994798	7.89097	8.01852	12.1249	3.46134	3.61123	5.72633	11.2587	27.6279	17.7951	9.83417	1.33355	12.1262	4.08247	11.9345	2.7832	4.61856	12.6746	8.13603	5.14738	17.5518	15.0641	5.93972	37.3189				Mixed
ABCA12	0.0258513	0	0	0.011972	0	0.135555	0	0	0	4.14044	8.74382	0	0	0.0128033	0	30.8078	0	0.0218477	0	0.0197933	0	6.05789	0.0361733	0	0	0	0	11.6615	0	0.1894	41.2419		Chestnut		Tissue enhanced
ABCA13	0.02129	0.0183447	0.0128187	0.0232077	0.00482133	0.00164833	0	0	0	0.000961333	0	0.00221067	0	0.549722	0	0.71702	0	0.943892	0	0.0395567	0	0.001371	0.0306017	0.028595	0	0.0168253	0.00338667	0	0.00619267	0.002325	0.966906				Not detected
ABCA17	1.33754	1.6812	3.11174	4.48655	0.796931	0.592665	1.32992	0.143496	0.601447	1.4848	0.49196	0.450526	1.03877	47.3025	1.53776	0.342355	2.44439	81.0849	0.190473	7.88048	1.18638	2.23562	1.91429	2.58896	0.966651	4.26398	0.672147	0.672092	1.10529	0.82788	0.450429	Testis			Tissue enriched
ABCA2	7.4407	12.3782	7.65546	90.7605	9.60805	5.86666	15.7219	3.35176	1.18269	12.8388	13.0371	3.31474	12.4419	15.0814	151.419	10.9529	238.941	25.888	4.47399	157.193	14.2201	18.8332	10.6121	19.042	1.89299	10.8408	4.93965	17.6517	12.9388	8.18574	14.532		Epididymis		Tissue enhanced
ABCA3	6.065	9.06736	39.1133	43.2786	11.5202	4.96105	10.9039	15.1287	3.06952	30.707	9.32712	3.30222	7.60882	246.09	17.8708	10.5649	28.3352	422.149	20.3218	76.3919	8.78803	45.1875	8.64414	13.9301	4.88428	53.5564	4.9204	13.1344	15.5865	6.93088	14.1249	Testis			Tissue enriched
ABCA4	0.274227	0.111108	1.38974	0.357437	0.131555	0.078131	0.252037	0	0.0423173	0.152621	1.95871	0.196862	0.194647	0.937143	3.69056	1.89319	5.97089	1.60526	0	0.653663	0.22357	0.229626	0.396913	0.171116	0.0683063	1.94699	0.293717	2.72925	0.181234	0.109166	2.56465		Epididymis		Tissue enhanced
ABCA5	0.83928	3.53741	0.822095	3.69458	1.08981	0.650503	1.66393	0.408037	0.410054	3.87728	2.7358	1.45056	2.14936	8.10618	3.09366	3.54172	4.89625	13.903	0.547632	6.22613	2.45885	5.73852	1.205	5.43956	0.657883	1.15005	2.1746	3.77542	1.47875	0.908524	4.71273				Mixed
ABCA7	0.575062	1.59884	5.85588	2.77714	2.45656	0.570572	0.640307	14.0197	0.140626	18.6426	2.25767	0.102141	2.94181	6.84993	4.4035	1.07423	6.94908	11.7182	18.719	4.82717	3.44592	27.2389	0.806406	2.44968	0.2237	8.134	0.151912	3.00675	3.31808	0.797314	1.41492			Cecum;Blood	Group enriched
ABCA8	46.3577	10.3328	50.3928	2.63371	14.283	28.4842	164.204	7.56519	18.9288	18.2633	61.4854	8.82535	25.3812	64.8056	16.7652	32.7039	26.767	111.234	10.287	4.36927	28.5947	27.5928	68.1147	16.0195	30.774	71.4451	13.1317	87.8999	19.6016	39.7931	44.042				Expressed in all tissues
ABCB1	0.110981	0.959553	2.91932	6.55088	0.893969	0.979167	17.7389	1.24925	6.58546	18.4568	1.71629	0.0331573	0.755697	0.61828	4.06431	5.77184	6.47425	1.05826	1.67648	11.0456	0.851387	27.1075	0.164192	1.46926	10.5396	4.1457	0.0489697	2.38621	1.18346	1.36867	7.67406			Cecum;Ovary	Group enriched
ABCB10	8.78515	9.17567	10.8881	5.62857	15.4234	5.4206	5.791	24.2072	7.11128	12.2438	7.76558	4.83885	8.0001	1.56143	37.3991	8.90931	59.0082	2.68112	32.9471	9.76935	9.25003	17.9868	12.5601	14.1456	11.3961	15.4495	7.24678	10.7885	20.9858	7.56624	11.9736				Expressed in all tissues
ABCB11	0.103309	0	0.00677333	0.009312	0.082554	0.490198	0.370723	0.0522127	47.5303	0	0.940044	0	0.158843	0.13506	25.2714	11.235	39.632	0.231842	0.0688897	0.0143963	0.182921	0	0.154026	0	77.3688	0.010135	0	1.3099	0.115141	0.684868	15.042		Liver		Tissue enhanced
ABCB4	0	0	0	0	0	0	0	0	0	0	0	0	0	1.74681	0.387474	0	0.610899	2.99599	0	0	0	0	0	0	0	0	0	0	0	0	0		Testis		Tissue enhanced
ABCB5	0	0	0	0	0.0240997	0.0449237	0	0	0.112459	0	0	0	0.0321813	1.29886	73.1407	0	115.682	2.22967	0	0	0.035252	0	0	0	0.181721	0	0	0	0.031006	0.0629543	0	Epididymis			Tissue enriched
ABCB6	6.52836	7.66195	7.51532	18.4234	5.56558	4.25907	14.4704	6.18888	9.53181	47.6819	13.1264	12.6305	10.8616	29.185	11.6687	10.9762	18.5603	50.0074	8.28363	32.2398	12.552	69.6562	9.3654	11.7382	15.1966	10.6339	18.876	17.4392	7.51844	5.94936	14.5808				Expressed in all tissues
ABCB7	13.1437	16.4234	11.9868	11.617	16.7146	9.33372	13.5552	16.3708	7.8816	11.7429	14.3414	9.497	9.7003	3.92104	9.74653	10.9686	15.5395	6.7284	21.9284	20.0615	11.2501	17.5189	18.7221	25.1913	12.5829	16.8599	14.174	19.4461	22.437	13.0312	14.5568				Expressed in all tissues
ABCB8	18.774	39.5216	15.4883	24.9654	11.5204	11.4257	18.5953	10.776	13.802	32.205	16.0131	6.67269	14.3572	9.73684	21.6568	12.0408	34.4462	16.6846	14.3585	44.0153	16.6554	46.7786	26.7948	60.3859	21.842	21.8682	9.95431	21.2318	15.3502	15.9609	16.031				Expressed in all tissues
ABCB9	1.70844	1.16107	0.368831	12.0842	1.062	0.879731	0.856333	1.10727	0.0898063	1.11879	2.79633	1.21905	1.53724	25.6229	9.33346	2.29555	14.8583	43.8611	1.46624	21.1801	1.81405	1.63991	2.43168	1.7767	0.142015	0.522903	1.82299	3.69361	1.42833	1.22727	3.04722		Testis		Tissue enhanced
ABCC1	7.28829	4.64346	13.5334	7.2132	11.352	7.69374	12.602	20.5967	0.707193	23.1686	23.2612	26.5856	5.20868	25.3653	52.458	15.755	83.2546	43.4678	27.5271	11.6372	6.01709	34.0474	10.4519	7.13854	1.12936	19.4173	39.881	31.2259	15.1954	10.7493	21.131				Mixed
ABCC10	4.95524	5.35232	10.8192	6.95537	9.51172	4.29233	10.4784	8.49136	3.24916	14.6706	11.7229	3.04014	8.43183	3.34002	11.3811	10.2521	18.0862	5.72505	11.3209	12.4187	9.7573	21.482	7.1555	8.24623	5.23486	15.1384	4.52743	15.7078	12.8287	5.99301	13.6353				Expressed in all tissues
ABCC11	0.074127	0.803312	0.72204	0.25872	0	0.0258207	0	0.013137	0.795025	0.0693563	3.94025	0	0.218124	2.52949	0.70961	4.28842	1.12284	4.34015	0.018342	0.46633	0.256821	0.0986903	0.102806	1.22626	1.28891	1.04494	0	5.53422	0	0.0361353	5.37563			Chestnut;Skin	Group enriched
ABCC12	0.0192733	0.00290233	0	0	0	0.00597967	0	0	0	0	0.0345557	0.00378033	0	46.1905	0.886297	0.053919	1.40931	79.1934	0	0	0	0	0.026754	0.00437267	0	0	0.00550133	0.0487547	0	0.00828867	0.067904	Testis			Tissue enriched
ABCC2	0.167857	22.2918	0.582697	0.362332	0.530325	0.212299	0.705997	0.617193	34.6501	0.614452	0.452986	0.456821	1.54691	1.46682	0.595966	0.460553	0.954086	2.5138	0.828652	0.625052	1.7682	0.909352	0.233633	34.3483	55.8467	0.801511	0.679639	0.627539	0.725724	0.29662	0.609324		Liver:Kidney		Tissue enhanced
ABCC3	1.65598	4.6328	7.88044	0.554987	7.33094	2.72238	3.86003	0.0363863	2.30941	79.01	5.21168	0.364969	0.966031	0.526471	33.9278	8.74483	53.5742	0.903958	0.0480883	0.939699	1.09446	116.312	2.43329	7.18535	3.69884	10.9749	0.544779	7.18404	9.92004	3.80542	11.5973		Cecum		Tissue enhanced
ABCC4	2.0233	26.4998	4.77079	5.73547	0.768893	4.52505	5.65038	1.92037	0.255831	16.5514	3.85865	1.6032	5.41888	1.43928	23.0765	5.84086	36.3821	2.47035	2.61779	10.0976	6.19523	24.261	2.96944	40.9126	0.40656	6.53538	2.39749	5.30845	1.04975	6.32296	7.81514			Kidney;Epididymis	Group enriched
ABCC5	7.8526	7.18036	25.107	30.2507	13.4827	11.0062	19.0087	3.31443	3.50351	48.7028	14.5349	20.9934	22.4315	4.0706	6.30929	8.36421	10.0676	6.97578	4.43836	53.2492	24.8696	71.5593	11.2383	11.1147	5.6766	34.214	31.4426	20.0088	18.5111	15.3758	11.1231				Expressed in all tissues
ABCC6	0.0673177	15.6024	0.051211	0.017341	0.00819467	0.080166	0.047204	0	47.8861	13.1725	0.176516	0.101733	0.989307	0.0431227	2.86313	0.32794	4.5132	0.073992	0	0.031109	1.09864	19.2484	0.093969	23.9439	77.0838	0.0651843	0.151403	0.239252	0.011032	0.111628	0.442235		Liver		Tissue enhanced
ABCC8	1.06747	0.094568	0.0392843	19.2286	0.015676	0.409262	0.047711	0	0	0.152017	0.277504	0.188637	0.0345123	0.45955	1.34604	0.271631	2.12097	0.785927	0	33.6002	0.0411453	0.224875	1.49438	0.145023	0	0.0531387	0.282702	0.381935	0.0201933	0.57083	0.356004	Brain			Tissue enriched
ABCC9	35.0669	3.83883	3.6023	0.821909	3.35862	3.05355	8.0202	0.190782	5.83604	2.99898	2.95461	24.9726	2.70188	0.418985	5.94459	3.32099	9.5323	0.719425	0.266373	1.3674	3.08788	4.52035	50.8309	5.89696	9.33413	5.25222	37.47	4.12464	4.4697	4.26664	4.45054		Heart		Tissue enhanced
ABCD1	8.90251	6.66507	12.5821	2.54419	7.74277	3.85661	9.77683	15.5922	4.36551	7.44818	5.88201	6.06866	3.44063	10.2781	15.871	7.32535	25.2244	17.6277	20.855	4.4536	3.96671	11.0397	12.8341	10.1683	6.93127	18.0776	9.07375	8.09601	10.3341	5.38667	9.81928				Expressed in all tissues
ABCD2	0.791701	2.88375	5.66509	42.8089	2.64985	0.895041	0.800153	0.419848	0.921248	3.79988	0.293021	0.58893	2.25918	17.4837	1.47267	0.181871	2.35888	30.0166	0.563784	77.8495	2.60277	5.60157	1.13384	4.47795	1.5068	7.69804	0.887464	0.400471	3.64084	1.25175	0.243577		Brain		Tissue enhanced
ABCD3	31.2674	161.331	41.1108	64.6516	31.3045	30.021	52.9374	14.8556	119.388	79.2326	134.801	22.1227	33.9942	21.9439	90.462	87.8392	143.78	37.6685	19.9468	109.27	39.1477	116.375	45.0415	248.647	192.612	57.5263	33.1581	186.309	42.3992	41.9012	115.084				Expressed in all tissues
ABCD4	3.11588	12.6004	7.6259	3.55106	8.91889	2.61532	8.086	3.32403	14.1857	7.18732	8.13935	2.25229	12.0781	3.2296	12.2757	5.36354	19.535	5.53936	4.41177	6.24516	13.8772	10.4802	4.5011	19.3928	22.8451	10.5195	3.36379	11.177	12.1517	3.65282	7.08843				Expressed in all tissues
ABCE1	19.7474	31.0115	23.4588	34.6083	32.6787	26.5242	35.9156	17.6217	13.2602	23.3052	38.5563	17.4488	61.6764	45.9125	23.2242	39.0598	36.9563	78.8389	23.5825	57.3018	72.5645	34.4292	28.4728	47.6786	21.1929	33.3165	26.2079	52.4445	44.1659	37.0416	52.4654				Expressed in all tissues
ABCF1	19.5008	24.4771	31.9495	24.5927	29.5093	15.9984	24.5275	45.0008	11.8668	25.8757	39.7524	23.3732	36.518	84.5888	27.1773	36.5158	43.2761	145.037	60.0797	42.8135	42.8087	37.9812	27.9213	37.5709	18.9846	45.4258	34.8438	53.0557	39.6588	22.3496	48.7082				Expressed in all tissues
ABCF2	19.3652	18.3986	17.1597	36.7685	18.8249	10.4739	15.6939	22.2932	7.5903	14.4668	21.5582	36.5419	22.5838	211.442	25.7311	18.5852	41.0399	362.415	29.8604	64.1765	26.5838	21.1769	27.5729	28.1366	12.1295	24.6455	54.6828	28.7563	25.0556	14.6273	24.9491	Testis			Tissue enriched
ABCF3	19.8125	20.3614	27.2472	35.8788	24.804	11.3192	27.689	36.4854	9.91003	27.5099	23.4541	21.7646	23.2107	90.4481	28.7596	18.6515	45.8368	154.949	48.795	63.1625	26.9717	40.2884	28.5125	31.2251	15.9057	38.4109	32.3891	31.6998	33.3205	15.8065	24.7659				Expressed in all tissues
ABCG1	0.726139	2.3633	14.4203	9.39713	11.3116	3.68462	1.05632	6.71665	1.63447	7.47175	7.60619	0.392124	2.08794	1.35723	3.38938	37.6653	5.43515	2.32593	8.92799	16.2054	2.39128	10.8987	1.04001	3.61682	2.59834	20.2204	0.586704	10.3371	15.2608	5.14703	50.7347		Chestnut		Tissue enhanced
ABCG2	50.9247	15.682	27.4751	52.237	22.9193	19.3188	102.052	7.49718	63.0447	49.9095	25.3588	16.6288	55.7756	5.96131	32.0882	48.2145	51.3907	10.2257	9.99983	86.9049	63.7272	73.1052	74.1753	24.2238	102.2	38.5422	24.7599	35.6722	31.052	27.0105	64.233				Expressed in all tissues
ABCG4	0	0.035209	0.0191233	24.384	0.0237897	0.314944	0	0.037704	0	0.401589	1.04381	0.083364	0.189635	0.00752767	0.0755097	0.484993	0.12214	0.0129343	0.051097	43.7823	0.226086	0.589672	0	0.054519	0	0.028614	0.125613	1.38951	0.030637	0.440048	0.652682	Brain			Tissue enriched
ABCG5	0	0	0.013636	0	0	0	0	0	3.74549	0	0	0	0	0.410259	0	1.01709	0	0.70326	0	0	0	0	0	0	6.07799	0.0202347	0	0	0	0	1.38737		Liver		Tissue enhanced
ABCG8	0	0.027677	0.010136	0	0.058224	0	0	0	26.8972	0	0	0	0	4.08971	0	0.432076	0	7.02216	0	0	0	0	0	0.0415417	43.803	0.0150413	0	0	0.0751073	0	0.588434	Liver			Tissue enriched
ABHD1	0.884519	4.88614	1.57847	1.65541	2.35923	1.77459	1.5588	9.0489	4.3791	2.08639	5.47847	1.31054	1.50213	36.9159	4.53423	635.407	7.1883	63.2879	12.2901	2.89102	1.74046	3.052	1.27046	7.50893	7.05815	2.22535	1.96314	7.18291	3.19967	2.47863	850.749	Chestnut			Tissue enriched
ABHD10	32.6094	36.2314	16.1881	36.1629	16.5728	12.5871	42.0555	9.22438	12.3296	17.7402	24.6985	24.9434	17.89	11.4959	25.5424	17.3018	40.6389	19.7268	12.3546	61.4268	20.4495	26.1252	46.3331	55.678	19.7669	22.4993	37.2338	33.3663	22.3332	17.5691	23.0028				Expressed in all tissues
ABHD11	8.00085	18.9888	4.57381	45.8109	3.87123	2.96071	4.57536	2.30483	7.75059	19.2531	8.54202	2.72802	14.2641	5.5385	13.9103	3.47657	22.0484	9.4943	3.05598	78.0494	16.7721	27.9602	11.315	28.9568	12.3672	6.45421	4.04642	11.3075	5.12622	4.13391	4.54124				Expressed in all tissues
ABHD12	30.9065	41.8077	31.3674	90.7284	22.5439	22.0518	21.5142	23.0137	5.70146	37.6199	35.694	2.83535	21.6515	43.0114	36.5696	28.5802	58.1338	73.7277	30.7093	159.085	25.188	54.8998	43.9254	63.7703	9.12227	44.1651	4.21887	47.2207	30.0871	30.7921	38.0821				Expressed in all tissues
ABHD12B	1.50835	1.56191	3.42587	1.25386	4.88273	0.939279	1.6919	3.80909	8.28212	2.64892	71.5775	0.155933	1.80493	0.200727	12.6887	15.943	20.1869	0.344443	5.19372	2.06251	2.04948	3.87623	2.17774	2.39803	13.4049	4.79132	0.232884	93.4123	6.61835	1.31322	20.5012		Skin		Tissue enhanced
ABHD14A	64.7849	106.175	60.13	96.2684	38.314	33.1314	21.8349	65.3934	22.0885	61.19	29.603	18.9105	20.8212	28.5708	75.2874	37.0658	119.346	48.9663	86.8182	172.043	24.08	89.8126	93.2808	161.462	35.135	86.1495	28.0846	39.2223	50.5843	46.2667	49.1649				Expressed in all tissues
ABHD14B	16.1277	305.205	29.2983	10.8064	25.8601	27.7187	26.338	42.4111	112.483	101.842	52.8893	7.51892	45.5861	2.47752	54.6211	56.9106	86.3853	4.25149	56.335	18.8808	52.9716	147.537	23.1732	464.926	180.656	41.9273	11.1794	70.9376	34.3619	38.6741	76.0655		Kidney		Tissue enhanced
ABHD15	0.269392	4.03138	3.45654	0.537558	2.80844	0.564958	0.519722	4.42445	10.0889	3.54071	1.15834	0.185846	1.32003	0.52808	2.45263	0.740941	3.94567	0.904741	5.91076	0.945429	1.52185	5.20601	0.384506	6.19054	16.285	4.8678	0.273787	1.6776	3.84075	0.78938	1.00539			Liver;Blood;Kidney;Cecum;Lung	Group enriched
ABHD16A	44.9269	45.5471	61.6744	62.4686	56.1746	20.4773	58.179	70.651	20.0489	54.2261	36.2223	18.7165	48.4037	110.465	86.0148	33.8494	136.731	189.293	94.6155	110.602	56.2065	79.3452	64.7294	69.9015	31.9629	86.6374	27.8933	49.0724	75.1537	28.5954	45.0958				Expressed in all tissues
ABHD16B	0.0504777	0.0557567	0.0934617	0.183833	0.171227	0.0683407	0.17704	0.108526	0.10246	0.193972	0.240405	0.0190823	0.0352253	93.806	1.23263	0.182704	1.94399	160.718	0.144394	0.332178	0.0419963	0.280797	0.0758793	0.0867417	0.160326	0.125372	0.0279733	0.318733	0.222745	0.095118	0.244014	Testis			Tissue enriched
ABHD17A	104.297	195.573	128.901	236.889	130.804	58.4128	83.0014	231.612	92.1904	369.118	90.7395	64.1044	91.7887	173.179	124.426	136.013	197.842	296.855	309.529	411.177	107.14	534.207	149.767	297.776	146.349	182.971	95.3094	120.738	172.671	81.5549	181.474				Expressed in all tissues
ABHD17B	11.95	33.2691	30.0819	29.7711	18.0579	14.9717	11.2952	6.7717	6.14582	41.4725	18.302	4.80126	24.6178	15.6264	13.1591	32.2739	20.9666	26.8236	9.10996	49.6179	28.9194	60.4086	17.1477	50.7378	9.85316	43.6217	7.196	24.7179	24.3357	20.9009	43.343				Expressed in all tissues
ABHD18	8.45053	12.0276	6.0183	5.06985	8.7312	4.93134	3.91677	1.5216	8.74527	10.083	4.96139	3.80329	4.59641	2.36953	9.63371	6.60723	15.2708	4.0689	2.02813	8.71426	5.26937	14.799	11.9983	18.5058	13.9563	8.29492	5.69724	6.95788	11.8964	6.88454	8.79189				Expressed in all tissues
ABHD2	12.2624	19.5324	22.1596	38.6341	24.4581	20.1051	19.9953	69.3868	18.3072	17.1707	58.5892	6.01106	32.9327	249.687	63.8585	65.8219	101.277	427.819	93.9005	67.523	38.3244	25.5309	17.6052	30.0116	29.2179	32.0605	8.93049	80.9449	32.9666	28.0724	88.5844		Testis		Tissue enhanced
ABHD3	2.79004	11.1357	7.81232	24.49	7.06927	2.90563	3.57207	18.6585	13.4207	8.27612	14.0489	1.31538	29.1073	1.44965	64.3127	65.3798	101.317	2.48606	25.7345	41.2947	34.0394	12.1619	4.03344	17.0991	21.5821	10.959	1.96053	19.0928	9.57263	4.06023	87.5659			Chestnut;Epididymis	Group enriched
ABHD4	52.5847	22.9327	25.8562	25.6402	28.7123	14.1836	28.4697	20.6818	11.4677	18.5811	35.6277	45.7229	19.2072	116.483	27.963	37.975	44.5741	199.767	27.6889	44.561	21.9643	27.2151	75.4073	35.0893	18.2258	37.1377	68.3448	48.9563	38.3588	19.8165	51.0111				Expressed in all tissues
ABHD5	15.5794	27.4903	14.2814	11.5261	16.4238	15.2989	19.0303	38.3378	15.0438	23.4604	85.6489	11.424	102.744	28.6707	16.0936	179.719	25.5733	49.1793	52.2006	19.7623	121.235	34.5136	22.2674	42.3348	24.1424	20.213	17.1212	117.69	22.3739	21.371	241.641			Chestnut;Breast	Group enriched
ABHD6	7.42426	4.62388	10.1648	37.8523	14.2598	6.68505	12.4111	11.2188	14.3587	18.4908	54.073	1.66718	19.648	7.12575	4.75968	78.0207	7.55914	12.2147	15.0406	65.9032	23.1196	27.1192	10.6596	7.0586	22.961	14.4667	2.48116	74.0953	19.0475	9.33784	103.816			Chestnut;Skin	Group enriched
ABHD8	12.0244	11.1561	6.33524	71.3711	6.29783	6.75823	11.3421	11.3933	3.626	9.80783	9.85429	8.43334	5.12491	78.6712	15.5651	10.0282	24.8362	134.802	15.1285	124.243	5.84759	14.3789	17.374	16.9486	5.73167	9.10197	12.6212	13.1458	8.26634	9.44088	13.3508			Testis;Brain	Group enriched
ABI1	1.08812	0.992393	1.17442	1.6124	1.26111	0.818031	1.04236	0.959194	0.555501	1.07298	0.644474	0.130272	0.54625	0.351875	0.600849	0.739576	0.95706	0.604289	1.27185	2.72631	0.633222	1.58912	1.61245	1.52853	0.890703	1.67841	0.192891	0.859575	1.69783	1.14061	0.98047				Mixed
ABI2	24.4533	37.1147	43.8263	56.7072	67.5806	28.0826	39.7154	60.4302	12.3638	49.649	61.6	7.22058	41.4712	79.7705	32.2166	59.4395	51.2217	136.824	81.6107	98.0875	48.2972	73.1335	35.4659	56.9548	19.8383	62.9733	10.7861	83.8256	90.6701	39.2443	79.8114				Expressed in all tissues
ABI3	19.4934	5.25281	39.2834	3.28771	58.7811	3.65702	2.9818	37.2341	3.44729	16.5041	2.45039	2.81703	3.1608	0.4315	2.27255	1.86192	3.62918	0.740652	49.6126	5.52834	3.6168	24.1819	28.6158	8.01232	5.51296	56.8095	4.1652	3.36922	78.1273	5.12215	2.49719			Spleen;Lung	Group enriched
ABI3BP	22.557	4.87226	18.1072	19.3217	4.96569	25.3639	61.6613	0	1.09996	31.4089	85.6335	7.37477	12.8372	2.04565	7.86207	40.6532	12.5908	3.50813	0	34.6371	14.312	47.531	32.8039	7.49064	1.73815	25.5576	10.9463	123.41	6.59155	35.434	55.3171			Skin;Ovary	Group enriched
ABL1	36.6699	17.7785	24.8777	27.4996	12.289	31.3443	83.9451	6.54137	5.15834	28.9089	30.2483	18.4113	21.9413	37.4153	34.1178	22.742	54.6678	64.1539	8.78051	47.405	25.3365	42.8625	52.5796	27.3689	8.2856	35.2055	27.4213	41.7007	16.5587	43.7959	30.557				Expressed in all tissues
ABL2	2.32224	4.21036	4.44329	6.18362	3.10753	2.7478	3.52276	1.27032	0.878974	4.87733	6.68927	1.60538	6.13759	26.3537	4.8162	7.96916	7.65899	45.1855	1.70817	10.5432	7.13163	7.20401	3.32289	6.54496	1.4247	6.20011	2.39192	9.3267	4.28013	3.83911	10.6605				Mixed
ABLIM2	27.7887	1.93184	0.502324	26.5632	1.44627	2.08145	3.47486	0.0353643	0.053222	0.73758	6.98431	22.247	1.57482	4.69883	7.11759	4.1656	11.4636	8.06213	0.0477343	46.1972	1.79567	1.11561	39.5273	2.99703	0.0851077	0.749345	33.1314	9.26522	1.94426	2.90733	5.61334			Heart;Brain	Group enriched
ABLIM3	109.532	34.3673	49.1399	37.5676	11.3857	8.86004	40.1273	1.34395	67.6877	14.6954	20.595	39.6178	25.669	1.10572	18.497	4.94864	29.1257	1.89702	1.78334	68.4849	29.5097	21.8335	160.393	52.9041	108.719	69.9395	59.0648	27.5426	15.3184	12.3764	6.54293				Expressed in all tissues
ABO	0.0548427	0.168741	0.795684	2.2018	0.138759	16.2875	0.228056	0.0855123	0.0971593	34.5836	0.605277	0.081734	0.0960607	80.1073	1.32994	0.899597	2.11182	137.378	0.113063	3.99312	0.111959	51.0469	0.076741	0.263827	0.159524	1.05289	0.121805	0.789902	0.196961	22.7491	1.18949		Testis		Tissue enhanced
ABO2	0	4.84317	0.471589	0.528148	0	3.34402	0	0	0.1579	18.4768	0.153974	0	0.168793	6.20362	0.389885	0	0.617721	10.635	0	0.903261	0.184898	27.7164	0	7.44095	0.249293	0.700424	0	0.217609	0	4.67017	0		Cecum		Tissue enhanced
ABR	31.2062	18.1104	20.3118	76.9058	20.991	7.4924	10.8489	24.8805	5.98463	23.6913	18.353	4.84056	6.60356	24.0554	7.38429	11.7299	11.8222	41.2115	33.3442	131.771	7.59545	34.8249	44.5341	27.844	9.64658	29.1798	7.18634	25.4133	28.3397	10.4708	15.7654				Expressed in all tissues
ABRA	41.9613	0	0	0.987604	0	0.060598	0	0	0.0488067	0	0	86.1666	0.0233783	0.173043	0	0	0	0.296847	0	1.75741	0.027869	0	59.0046	0	0.0776023	0	128.538	0	0	0.084537	0		Muscle:Heart		Tissue enhanced
ABRACL	30.2986	97.0893	178.325	11.255	164.251	76.9341	55.6279	97.9285	31.8133	126.952	77.6301	2.39774	105.464	3.70297	37.1706	34.514	59.1044	6.35467	131.932	18.5384	123.821	186.434	44.3389	148.468	51.1994	247.335	3.5573	104.807	219.616	107.461	46.0478				Expressed in all tissues
ABRAXAS1	4.89994	6.38128	6.199	6.1163	9.59982	5.77367	16.3135	3.43653	2.33111	4.88988	7.85218	1.81606	7.16285	7.86476	8.71013	10.8202	13.8723	13.5081	4.59924	10.2274	8.2733	7.27201	7.0713	9.81685	3.72769	8.80107	2.71834	10.8565	13.0748	8.06576	14.47				Expressed in all tissues
ABRAXAS2	4.73687	5.96249	5.96066	9.31779	8.00085	4.24593	7.70155	7.1205	2.8547	5.29053	8.4749	3.43619	6.46599	3.81508	8.29393	10.0986	13.1846	6.54796	9.59429	16.1086	7.54184	7.80212	6.7978	9.15092	4.55305	8.49934	5.14696	11.5851	10.804	5.92816	13.5263				Expressed in all tissues
ABT1	14.5956	15.4171	12.813	19.3673	17.9222	9.27562	14.2929	14.8374	7.65633	14.0351	13.5033	7.71915	13.6356	7.59205	14.1815	11.4277	22.5185	13.01	19.7695	33.4286	15.9254	20.5163	21.0931	23.5677	12.1994	18.3619	11.4881	18.2386	23.8379	12.9566	15.2615				Expressed in all tissues
ABTB1	36.9785	22.9739	43.3274	35.9577	45.8648	18.5348	37.2175	476.217	12.8546	69.2124	33.8811	32.2688	37.2544	5.35826	27.4679	33.6317	43.7591	9.18546	646.047	63.8392	43.5049	100.813	53.1981	35.3134	20.6157	60.3145	48.0713	46.1448	61.73	25.8879	44.5757	Blood			Tissue enriched
ABTB2	5.70111	5.97219	3.84633	16.3489	5.93089	2.31892	2.58596	6.48149	10.6009	5.78506	14.2796	4.58292	10.1628	10.3721	2.68345	9.22424	4.27303	17.7731	8.61885	28.9019	11.9844	8.43452	8.0484	9.19299	17.0574	5.31115	6.84331	18.9742	7.9985	3.23875	12.2591				Expressed in all tissues
ACAA1	39.2428	368.06	42.5369	38.2715	29.7922	34.1767	29.065	35.5463	179.026	88.806	99.1529	20.4979	66.9777	39.4034	95.9348	159.291	152.148	67.5503	48.0612	65.941	78.2611	128.826	55.775	562.439	287.61	58.8131	30.5516	132.787	40.2799	47.7359	212.094				Expressed in all tissues
ACAA2	84.7378	920.085	31.9456	18.8436	26.22	31.6181	42.4486	21.4545	651.359	45.1886	42.9709	77.4694	124.745	31.6634	25.0001	80.8818	39.9595	54.3097	28.4858	31.7707	147.083	66.2795	120.412	1407.78	1033.98	44.6184	115.382	58.3689	35.0412	44.1834	108.55		Kidney		Tissue enhanced
ACACA	4.58251	5.41378	5.18188	23.0133	5.05814	5.99027	13.9586	3.05836	2.73077	8.13471	9.66822	2.91624	7.95162	17.4619	10.1628	13.0359	16.1736	29.9479	4.08884	39.1709	9.10373	11.9922	6.58825	8.32663	4.36553	7.43762	4.33404	13.5303	6.85436	8.35981	17.4917				Expressed in all tissues
ACACB	11.4497	2.42058	16.6876	6.21643	5.52173	4.96603	5.53099	4.35242	32.9263	10.3228	16.2406	8.18553	25.0497	23.9386	5.71408	5.33408	9.06382	41.0133	5.81692	11.0941	28.7558	15.145	16.2089	3.73679	52.3433	22.8802	12.1733	22.673	7.53842	6.92192	6.8347				Expressed in all tissues
ACAD10	12.0408	29.8238	5.47563	6.30887	6.27458	4.93422	7.58427	4.51244	23.557	12.8015	9.78759	5.77614	7.04891	3.9071	14.4336	3.48563	22.8872	6.69763	6.00887	10.9539	8.13227	18.7915	17.1192	45.6538	37.9171	7.74522	8.64131	13.2131	8.44556	6.89459	4.60275				Expressed in all tissues
ACAD11	3.54529	30.9718	5.37463	4.52286	6.2482	5.59233	2.10381	4.70052	48.4879	9.4123	6.24436	1.05914	6.21678	10.1686	18.8743	5.43459	29.7856	17.4322	6.35442	7.79795	7.28057	13.8127	5.11806	47.3671	77.2831	7.64721	1.59217	8.32967	8.37358	7.80436	7.30318			Liver;Kidney	Group enriched
ACAD8	10.1373	57.8671	5.27137	13.8829	8.24482	9.88165	10.0036	5.23536	37.2219	6.98029	14.7342	8.35302	24.6416	9.26947	131.208	7.71022	207.954	15.8902	7.00345	23.6626	28.2594	10.3622	14.4575	88.8724	59.7656	7.32191	12.4675	19.5139	11.1644	13.8048	10.295		Epididymis		Tissue enhanced
ACAD9	17.1473	23.8561	17.3415	26.3296	11.6703	10.9215	20.4447	15.218	15.2483	16.2775	63.3873	16.107	20.7038	27.0524	17.7615	152.818	28.2425	46.3689	20.2939	45.9014	24.2691	23.8508	24.4559	36.5432	24.3837	24.6697	24.0642	86.0739	15.6011	15.249	205.645		Chestnut		Tissue enhanced
ACADL	0.210454	0.315283	0.441011	0.423355	0.274242	0.47062	2.49205	0	0.0528007	0.80626	1.22031	0.981614	0.561117	1.13411	0.404071	0.806182	0.643795	1.95218	0	0.654518	0.645217	1.19078	0.321273	0.491604	0.0867577	0.588709	1.48049	1.68916	0.393553	0.657562	1.08114				Mixed
ACADM	146.186	711.734	162.467	38.2755	60.0021	84.8203	34.6519	28.711	297.483	139.561	210.788	91.7081	85.4676	34.0895	154.451	436.372	246.284	58.5104	38.698	63.5321	99.617	203.958	207.942	1091.09	476.398	223.648	138.16	285.826	81.534	118.44	585.166			Kidney;Chestnut	Group enriched
ACADS	49.4387	99.7572	14.4545	8.77062	9.65203	22.8511	15.6487	15.3453	84.2672	347.745	10.5063	33.8454	12.6437	5.86952	11.9534	9.18906	19.048	10.049	20.4263	15.1429	14.8083	505.53	70.2177	152.624	134.34	20.2372	50.3728	14.1431	12.9488	31.9183	12.2768		Cecum		Tissue enhanced
ACADSB	48.3736	113.787	16.5466	62.834	10.4282	24.5337	20.3519	4.48164	201.446	4.71906	37.098	26.5329	6.61879	75.275	29.1183	209.328	46.324	129.127	6.0393	108.32	7.55691	7.00529	68.7857	173.964	321.083	22.9934	39.6315	49.5815	13.9743	34.2811	281.532			Chestnut;Liver	Group enriched
ACADVL	330.021	206.97	123.216	48.6941	102.119	81.1845	90.4122	198.73	99.254	177.824	170.711	186.957	94.582	48.7656	84.7201	133.595	135.236	83.5704	266.635	83.4255	110.349	258.873	466.419	318.097	158.637	170.675	279.324	227.346	137.851	113.42	177.497				Expressed in all tissues
ACAN	0.00914	0.0616153	0.4276	0.144065	0.0282363	0.032308	0.497395	0.0139847	0.0197597	0.119097	1.10901	0.00919767	0.0542077	0.079134	0.193176	0.990676	0.310048	0.135744	0.0185803	0.238197	0.061023	0.177189	0.0127897	0.095428	0.0320063	0.567679	0.013584	1.48723	0.038912	0.0451417	1.34813			Skin;Chestnut	Group enriched
ACAP1	3.67695	9.0514	77.1781	1.05593	173.312	4.74335	5.22435	325.047	3.50564	71.6826	17.1747	0.57453	10.8613	8.54375	18.3289	15.8264	29.1714	14.654	433.973	1.825	12.5119	104.531	5.34848	13.9772	5.58492	106.992	0.856302	23.2756	233.251	6.6309	20.8832		Blood		Tissue enhanced
ACAP2	15.1392	23.9545	19.858	25.7486	54.0937	18.2326	42.0906	44.6555	7.80371	26.3312	38.0432	14.782	25.4047	28.1343	31.2817	57.8413	49.7572	48.2755	60.8483	43.0533	29.1705	39.1435	21.8613	36.9208	12.5811	28.5666	22.0398	53.669	74.2139	25.468	78.1283				Expressed in all tissues
ACAP3	6.6811	5.07348	12.8134	40.3963	5.1343	5.92743	11.1212	12.2478	1.40669	24.5234	26.4246	3.49074	10.3185	3.78623	9.12323	19.6881	14.5507	6.48987	16.2714	71.5868	12.0429	35.8325	9.5936	7.79622	2.26332	17.8971	5.19331	34.6575	6.95933	8.27707	26.1729				Expressed in all tissues
ACAT1	105.912	451.713	36.6265	30.9266	36.4311	50.5577	48.5708	15.0599	245.208	20.6414	77.0103	80.0242	86.6143	25.2995	97.8656	68.9977	155.331	43.394	20.1666	52.6168	100.333	30.5057	149.645	691.07	392.697	51.3379	120.036	104.399	49.0541	70.577	91.8942			Kidney;Liver	Group enriched
ACAT2	27.1316	114.796	54.5922	81.4493	49.4757	33.7568	78.5967	42.7083	322.774	51.193	79.581	9.18657	73.2112	31.2208	54.0869	65.6067	85.9315	53.5461	57.2478	138.452	85.7196	74.8105	38.8646	175.624	513.649	76.4396	13.6998	106.692	66.1724	47.1389	87.3521				Expressed in all tissues
ACBD4	12.3969	47.7808	11.0985	16.9204	10.8211	7.00714	12.123	11.6658	32.611	18.292	13.317	3.95637	5.73903	1.73056	13.141	9.04512	20.993	2.96532	15.4975	29.9333	6.57942	26.7887	17.9085	73.0538	52.0932	15.8641	5.89481	17.9098	14.4768	9.78778	12.0147				Expressed in all tissues
ACBD5	9.63595	34.4044	10.2164	26.7825	8.47088	11.0563	12.6257	6.69855	14.3049	13.6794	18.1687	8.65985	13.9721	9.41191	22.7011	22.0156	36.0208	16.1619	9.07076	44.9582	16.1686	20.2983	13.958	52.905	22.9975	14.6222	12.9849	25.2644	11.5353	15.4398	29.5135				Expressed in all tissues
ACBD6	83.8128	48.7082	56.4033	50.5895	44.7734	32.2502	65.6791	29.5824	12.3098	33.1341	75.2524	41.725	46.9481	74.0509	48.1252	69.7738	76.6512	126.961	39.3596	86.0635	54.8225	48.4138	119.084	74.5078	19.6687	79.2048	62.158	99.5294	59.6371	45.0365	92.7516				Expressed in all tissues
ACBD7	0.810534	0.696574	0.117061	2.36912	6.32013	0.564823	0	0	0.32739	0.160886	0	0	0.195877	0.609506	0.298156	0.525705	0.475796	1.04494	0	4.11595	0.233502	0.228077	1.11493	1.05979	0.525228	0.17371	0	0	8.29517	0.785504	0.727602		Spleen		Tissue enhanced
ACCS	4.78318	9.6051	16.7256	8.92761	5.67347	6.89994	26.3337	1.28992	3.35004	7.0583	9.34915	3.02727	10.8275	12.8765	17.7148	7.16553	28.1929	22.0757	1.719	15.9015	12.4377	10.3945	6.70475	14.7798	5.4521	22.5109	4.48937	12.5705	7.73868	9.62993	9.50746				Expressed in all tissues
ACCSL	0	0	0.0310413	0.0536813	0	0.124672	0	0	0	0	3.83085	0	0	0.65296	0.046245	1.07926	0.0730883	1.11595	0	0.096303	0	0	0	0	0	0.046447	0	5.08089	0	0.174195	1.42014		Skin		Tissue enhanced
ACD	8.82657	11.154	31.2127	11.689	23.6976	6.51453	27.819	37.8502	5.20605	21.7301	19.3666	2.37172	11.0784	27.2886	19.3238	14.8573	30.8447	46.7439	50.4293	20.8303	12.7673	31.8039	12.7535	17.1073	8.36264	43.8703	3.52899	26.1762	31.8323	9.10138	19.72				Expressed in all tissues
ACE	28.3368	52.6092	100.459	19.5921	5.05471	8.25376	13.8815	0.078347	0.222696	18.3211	20.6676	6.91556	21.5421	173.134	22.8934	23.7576	36.7105	296.684	0.104661	33.7614	24.9893	27.4382	41.1263	81.1737	0.352992	146.14	10.2486	29.5858	6.94705	11.5353	31.8366		Testis		Tissue enhanced
ACE2	3.48459	55.4297	13.8452	0.0478537	0.211605	0.661622	4.74052	0	2.06304	0	0.0599377	0.0494643	0.166755	0.0235363	0.0495957	0.028431	0.081138	0.0406193	0	0.0891587	0.189656	0	5.07971	85.5319	3.3301	20.4306	0.072687	0.0834813	0.297569	0.925422	0.0355497		Kidney		Tissue enhanced
ACE3	0	0	0	0	0	0	0	0	0	0	0	0	0	17.9084	0.801539	0	1.28449	30.7036	0	0	0	0	0	0	0	0	0	0	0	0	0	Testis			Tissue enriched
ACER1	0	0	0	0	0	1.08795	0	0	0	0.771146	218.095	0	0	0	0	608.731	0	0	0	0	0	1.12632	0	0	0	0	0	278.445	0	1.51776	814.054		Chestnut		Tissue enhanced
ACER2	2.64515	2.59101	3.10678	3.62841	2.47915	2.315	5.47351	0.433678	2.11789	2.34276	3.80612	0.852136	5.30628	16.1078	14.4136	6.29815	22.9255	27.5914	0.581569	6.12086	6.04147	3.47353	3.8197	4.01795	3.4481	4.38303	1.2619	5.27679	3.36649	3.23158	8.40588				Mixed
ACHE	1.01931	4.52805	1.36847	46.6702	1.90635	0.591305	0.938584	0.8525	16.3814	6.31159	1.17233	3.26157	5.06861	0.224467	1.28152	0.748406	2.04839	0.384252	1.12369	84.6435	6.004	9.20378	1.47401	6.93296	25.9148	1.94564	4.873	1.62205	2.56102	0.82662	0.979072		Brain		Tissue enhanced
ACIN1	31.9975	36.3914	71.4475	39.6929	64.745	24.8188	75.0887	88.7374	14.3989	66.0997	51.7166	15.5766	46.5301	60.4076	62.0784	46.4405	98.7666	103.524	119.339	70.1877	53.7588	97.2454	46.2021	56.1249	23.1552	99.3465	23.1731	70.0786	88.0136	34.6666	61.7421				Expressed in all tissues
ACKR1	22.5659	15.7465	23.8046	29.3799	0.348458	10.0796	1.17401	0.130989	0.189544	61.8971	39.6778	5.61029	25.3689	0.701601	19.5061	48.9064	31.4074	1.20597	0.172921	51.7469	29.3137	91.1789	33.4674	23.9564	0.293124	33.5893	8.3304	54.6134	0.448885	14.1033	64.6473			Cecum;Chestnut;Skin;Brain;Breast;Lung	Group enriched
ACKR2	7.62825	3.34462	1.94088	1.50881	1.07247	7.41844	4.70052	0.428678	12.3938	4.87884	24.9644	2.10244	4.69146	1.79537	7.07938	9.48772	11.3526	3.07333	0.578089	2.56825	5.43776	7.32293	11.0218	5.12635	20.0156	2.82114	3.12019	35.71	1.41424	10.3646	12.9667				Mixed
ACKR3	30.7913	18.4552	20.172	5.66372	26.2701	10.6539	5.1763	1.4106	2.68989	19.1324	79.8464	13.0987	5.57824	3.10083	15.2884	24.1944	24.5556	5.31761	1.87538	9.40097	6.31859	28.5496	44.6856	28.0178	4.26529	29.2239	19.3534	112.022	34.5989	14.8877	32.8425				Expressed in all tissues
ACKR4	4.24325	14.0472	18.7499	0.368828	3.13752	11.2419	14.1267	0.534639	11.0056	8.39361	13.9567	0.33428	7.92695	3.62764	10.1148	5.82766	15.9817	6.22382	0.714161	0.590159	9.03906	12.5412	6.33028	21.8149	17.7869	26.8428	0.505768	19.371	4.23211	15.7124	7.8453				Mixed
ACLY	18.3288	113.436	45.1838	81.0015	56.9431	22.8064	148.439	41.8014	27.6567	27.4625	191.092	5.93407	83.3975	22.6757	141.195	215.81	222.829	38.8609	56.0397	140.748	97.8884	40.6359	26.5025	173.378	44.4069	64.1403	8.81657	260.782	76.5958	31.8404	287.526				Expressed in all tissues
ACMSD	0	3.4846	0.173546	0.0578303	0.071204	0.0438627	0.100008	0.026404	49.6494	0	0.108485	0	0.0516083	0.125465	0.289836	0.017916	0.459652	0.214083	0.0356397	0.103746	0.0615213	0	0	5.32194	77.8819	0.235582	0	0.1493	0.102182	0.0607983	0.022402	Liver			Tissue enriched
ACT2	2.58806	3.86509	4.06923	4.04684	4.06685	1.93124	3.62635	1.42718	36.8813	2.75897	3.85378	1.0231	3.41911	3.43729	7.7867	6.54727	12.2797	5.89787	1.92493	7.08623	3.95759	4.07044	3.73765	5.9127	59.1113	5.80641	1.52477	5.30845	5.46302	2.69708	8.74621		Liver		Tissue enhanced
ACO1	19.15	135.5	23.2723	8.95366	23.008	12.483	21.166	8.94629	64.094	30.0114	18.9583	10.532	39.3282	6.64384	51.2784	21.3624	81.2272	11.4009	12.0954	15.6688	45.6242	44.0062	27.2937	207.711	103.039	32.9919	15.6516	26.0738	30.9737	17.4256	28.5609				Expressed in all tissues
ACO2	380.18	196.273	50.1538	156.067	42.032	69.8808	31.9805	42.9355	44.2087	86.9901	35.7034	344.199	28.34	64.0354	59.8952	36.0241	95.2231	109.746	57.314	272.444	32.7737	127.423	536.81	299.364	70.5345	72.2501	512.67	47.7105	55.8056	97.5557	48.4394			Heart;Muscle	Group enriched
ACOD1	1.75851	2.06715	49.6713	0.116737	8.08966	0.794148	0.094907	51.0385	2.51764	1.17732	0.521675	0.117688	0.451124	0.353731	0.815849	0.573015	1.30102	0.608301	69.2161	0.208222	0.518885	1.70387	2.55127	3.20113	4.05748	70.6163	0.174692	0.759773	10.7484	1.11011	0.782876		Blood:Lung		Tissue enhanced
ACOT11	10.671	5.99857	0.298401	2.48981	0.472371	4.74343	3.2915	3.21238	0.841485	2.91712	0.770279	2.87903	1.0049	13.7605	2.36046	2.58017	3.77554	23.5929	4.35637	4.25601	1.17166	4.33842	15.0008	9.24966	1.35772	0.417945	4.32514	1.03851	0.634809	6.61935	3.46907			Testis;Heart	Group enriched
ACOT12	0	81.4894	0.428463	1.31167	0.00923567	0.042069	0.312703	0	28.6594	0.028769	0	0	0.0254513	15.1928	2.63113	0	4.19378	26.0398	0	2.21523	0.03034	0.041039	0	124.197	45.4377	0.570077	0	0	0.0118623	0.058312	0		Kidney		Tissue enhanced
ACOT7	27.0685	4.42935	15.0239	144.866	11.4503	4.65954	23.6056	9.86728	0.943054	23.403	11.2992	2.02144	2.87983	549.698	27.5132	6.26412	44.0835	942.475	13.2062	253.294	3.37973	34.0789	37.8907	6.75443	1.50254	21.4087	2.99957	15.0348	15.1469	6.49499	8.27048		Testis		Tissue enhanced
ACOT8	14.3772	38.2613	17.4035	19.2749	18.2358	11.0827	18.9703	22.2862	15.9885	49.7791	15.0915	6.86498	14.4609	22.2062	27.3315	8.96746	43.2767	38.0712	29.6563	33.4819	16.8537	72.22	20.5033	58.4968	25.4088	24.5648	10.266	20.2076	24.2484	15.4609	11.9313				Expressed in all tissues
ACOT9	34.7201	26.2698	51.3902	28.0004	35.3345	25.2944	62.7161	50.4692	4.74477	14.6136	68.4057	8.99966	27.3512	5.19898	22.164	40.0918	35.5335	8.91847	68.7756	48.3061	31.9121	22.0159	49.7899	40.2701	7.58645	72.4605	13.3505	92.143	47.6258	35.3256	53.3892				Expressed in all tissues
ACOX1	20.8608	156.188	19.8257	28.2766	22.6508	24.9576	50.2072	29.1446	70.2629	72.5664	74.4016	20.6403	72.2435	29.1489	20.4596	609.294	32.6632	49.9813	39.7919	48.9905	83.9537	107.012	29.7042	240.893	113.679	27.9264	30.7991	102.734	31.0213	34.8588	827.097		Chestnut		Tissue enhanced
ACOX2	2.5026	63.2766	0.229495	0.284205	0.0380373	0	0	0	37.9043	16.3967	0.0825267	0.0207857	227.729	0	6.03405	6.63921	9.53038	0	0	0.513504	268.992	23.688	3.51771	96.5676	60.5369	0.33173	0.0306983	0.110376	0.051265	0	8.90374		Breast		Tissue enhanced
ACOX3	7.17525	34.033	9.04118	8.48485	6.84698	4.9502	7.70915	5.65329	21.5554	10.2621	14.5238	6.56086	8.98246	1.70111	14.5305	32.8938	23.0089	2.91375	7.57385	14.8473	10.5049	15.0125	10.2129	51.9822	34.6206	12.9309	9.77599	19.5976	9.16315	6.90894	44.1128				Expressed in all tissues
ACOXL	0	0.0986393	1.30769	0.088178	16.0725	0.070311	0	0.704069	0.243785	0.61102	0.046258	0	0.0549107	0.285605	62.627	0.0987993	99.1411	0.488773	0.9364	0.158189	0.0622553	0.899414	0	0.153099	0.395468	1.89868	0	0.0653293	21.8003	0.0986143	0.132421		Epididymis		Tissue enhanced
ACP1	21.5398	30.7684	22.3505	42.7962	27.1823	16.9768	24.6782	10.1659	10.3619	25.2401	28.5366	8.91734	20.134	72.5722	33.4731	32.8537	53.0779	124.455	13.5802	73.7686	23.3365	36.7233	30.7903	46.9869	16.4912	31.4336	13.3185	38.338	36.2619	23.6719	43.8421				Expressed in all tissues
ACP2	28.8204	72.1272	83.0406	43.7612	65.6986	12.7558	30.4066	19.5968	69.463	47.9772	19.5685	12.1663	21.6786	75.7345	56.9154	12.7721	90.5513	129.816	26.0704	77.458	25.1098	70.0067	41.1629	110.135	111.415	119.304	18.1074	27.2061	87.5378	17.7978	17.1203				Expressed in all tissues
ACP5	10.0336	23.2441	134.793	10.5476	138.332	10.6497	12.3132	146.037	11.5919	55.5737	32.7574	4.6624	18.4426	37.7696	14.5529	25.6835	23.1619	64.7134	193.774	17.934	21.5325	80.937	14.3981	35.698	18.6523	190.223	6.94765	45.2154	184.158	14.8762	34.2901			Blood;Spleen;Lung	Group enriched
ACP6	8.6818	15.5947	9.04381	8.15723	6.12154	9.67541	9.65588	5.90092	7.78559	14.6131	12.8347	1.62838	4.56081	7.26573	10.8883	9.26121	17.3494	12.4537	7.87397	14.522	5.286	21.2812	12.4421	23.8169	12.3809	12.7722	2.41023	17.2808	8.15707	13.5088	12.2778				Expressed in all tissues
ACP7	0	1.46368	0.835552	13.8599	0.0478493	0.39197	0.09301	0	0	0.836845	5.99899	0	0.50297	0.916609	2.52568	13.8755	4.02466	1.57252	0	25.7909	0.550961	1.23192	0	2.25688	0	1.19587	0	7.86091	0.0686663	0.547973	18.8006		Chestnut:Brain		Tissue enhanced
ACPP	0.151175	0.658054	4.2659	0	5.31912	2.47973	0.727329	24.4167	0.204138	2.90333	46.5291	0	0.868559	0.0865533	6.15059	77.0312	9.76684	0.14872	33.5493	0	0.991503	4.26662	0.208792	1.02509	0.326388	5.95397	0	62.4057	7.2425	3.46505	103.736		Chestnut		Tissue enhanced
ACRBP	0.459016	0.523678	1.32715	0.723891	1.72017	0.557884	0.802985	1.8504	0.111145	2.49184	1.10194	0.32211	0.949647	433.734	23.8433	0.562947	38.1233	743.464	2.46398	1.25748	1.11111	3.63539	0.661095	0.808512	0.176809	1.87121	0.476997	1.48145	2.30912	0.778412	0.744819	Testis			Tissue enriched
ACSBG1	0.595753	0.274508	0.163766	87.2157	0.745801	0.437414	19.348	0	0.0106773	9.17596	11.8228	0.201046	0.576677	25.5805	0.866329	78.184	1.38959	43.8624	0	149.307	0.659596	13.2928	0.860461	0.426954	0.0175443	0.224152	0.296874	15.7497	1.01498	0.610961	103.877		Brain:Chestnut		Tissue enhanced
ACSBG2	0.0126647	0.00498133	0.0214953	0.102999	0.0195087	0.0441887	0.13545	0	0	0.020089	0.287449	0	0.00620467	137.004	2.98344	0.0393843	4.74699	234.842	0	0.164977	0.00679667	0.0285287	0.0177217	0.00750467	0	0.0321633	0	0.369604	0.027996	0.061805	0.0531727	Testis			Tissue enriched
ACSF2	79.7933	297.748	126.206	26.1864	103.554	106.428	183.322	102.094	12.908	651.984	186.096	21.4704	41.1981	32.1142	1178.23	138.134	1865.79	55.0968	135.533	45.02	46.0601	945.903	113.992	460.784	20.5834	174.232	31.9987	247.405	139.12	148.623	182.976		Epididymis		Tissue enhanced
ACSF3	4.53105	50.6771	10.3882	15.9071	15.6872	16.7868	10.3336	21.6064	27.3536	31.7001	7.35417	6.43734	7.27105	15.4075	8.7119	5.30331	13.8963	26.4158	28.7247	28.0099	8.39302	46.0174	6.43605	77.3809	43.8514	14.6505	9.57815	9.91932	20.907	23.4508	7.03928				Expressed in all tissues
ACSL1	44.5979	69.8166	20.828	11.2022	8.68666	8.81798	8.6873	16.5765	354.738	5.51575	134.751	60.9576	291.122	14.8264	7.08886	58.9456	11.3189	25.4532	22.7307	18.7962	333.708	8.13949	63.0561	107.862	573.679	29.0502	91.326	183.865	11.7118	12.3178	77.767		Liver		Tissue enhanced
ACSL4	12.4233	29.1679	28.6905	50.1899	29.4339	12.9258	29.7435	29.8701	5.32199	22.5513	42.0086	11.0377	64.3055	11.5589	135.958	20.2094	214.789	19.8515	40.9021	84.3409	75.095	34.0136	18.0966	44.8595	8.54027	41.3686	16.5738	59.4982	39.9158	18.0521	27.2405				Expressed in all tissues
ACSL5	53.6706	91.1032	157.249	7.94145	224.315	36.6531	24.0498	133.237	159.632	134.018	128.453	7.03987	125.84	125.937	129.971	88.9817	205.135	215.946	178.121	13.2117	146.503	195.599	78.1352	140.343	253.838	222.298	10.4302	174.756	299.986	51.1907	116.788				Expressed in all tissues
ACSL6	1.65166	0.0841027	0.735601	69.9365	0.0152073	0.0351717	0.837451	0	0	0.0505233	0.231258	1.55908	0	68.6158	4.07174	0.050986	6.51939	117.682	0	122.228	0	0.0787867	2.35657	0.126391	0	1.04822	2.33625	0.29229	0.019532	0.0496077	0.0706227		Brain:Testis		Tissue enhanced
ACSM1	0.795744	201.071	7.56671	2.75036	2.84774	1.08887	2.34482	0.886332	325.327	2.47075	35.4745	0.739772	36.1641	3.01511	3.60943	15.9894	5.78029	5.16708	1.17992	4.85789	39.7927	3.61341	1.13236	308.479	518.905	10.2404	1.09802	46.4074	3.96829	1.51944	21.2022		Liver:Kidney		Tissue enhanced
ACSM2A	0.362803	1.04685	2.24691	1.06576	1.77478	0.817069	3.01121	0.243753	0.360279	2.39438	1.52603	0.0288653	0.734847	1.58769	1.63727	0.925735	2.62287	2.72226	0.332569	1.86646	0.829594	3.49351	0.526442	1.62404	0.582962	3.07852	0.0420053	2.08739	2.48006	1.14087	1.23096				Mixed
ACSM3	9.67939	206.324	132.244	1.64631	2.1302	23.8907	1.11116	0.329581	102.116	6.52244	104.643	2.17003	19.9228	13.762	4.64115	55.3342	7.39637	23.643	0.436115	2.85198	23.1517	9.7739	14.2087	315.423	163.505	176.588	3.23336	144.274	2.85502	33.379	72.5792			Kidney;Lung	Group enriched
ACSM4	0.216879	0.179928	0.061072	1.10516	0.141498	0.116647	1.62878	0.0281357	0.173784	0.240925	0.226393	0.508909	0.196693	1.60186	0.665054	0.446532	1.04699	2.74994	0.0371767	1.84154	0.227523	0.36026	0.313012	0.282942	0.285429	0.0858407	0.759119	0.321558	0.196417	0.162983	0.598103			Ovary;Testis	Group enriched
ACSM5	14.9347	83.4759	4.82962	2.97998	4.08643	6.82559	13.2587	0	36.9488	16.8189	2.28262	5.28015	1.62435	13.9536	14.1314	1.46014	22.3756	23.9094	0	5.3026	1.8009	24.6746	21.2708	128.189	59.2142	6.71531	7.82826	3.18558	5.47436	9.52587	1.95597		Kidney		Tissue enhanced
ACSS1	120.254	94.3996	20.9839	5.62532	31.0678	93.1063	45.8394	22.9195	1.94594	31.348	8.69427	11.7225	43.3973	13.7321	8.60715	3.89782	13.867	23.549	30.7017	9.47378	50.2115	46.259	168.926	144.568	3.14104	29.4535	17.508	11.9592	42.0226	129.913	5.16232			Heart;Kidney;Stomach	Group enriched
ACSS2	31.0352	28.4678	18.7015	27.3324	23.0183	15.6074	44.7397	29.9495	71.5113	62.4656	36.8344	56.7283	280.763	114.692	25.3924	12.478	40.4284	196.645	39.8751	47.5942	324.195	91.5909	44.0725	43.4758	112.659	26.5612	84.6564	50.6861	30.8659	21.7965	16.351		Breast		Tissue enhanced
ACSS3	1.48151	210.437	4.62879	6.69117	5.26892	10.8727	18.3602	4.56839	42.4538	2.00693	14.3433	3.06977	28.112	4.49057	14.1499	4.52672	22.4632	7.6984	6.29659	11.4164	32.6471	2.99883	2.10656	321.936	67.7497	6.49466	4.60325	19.8936	6.98864	15.1963	5.98881		Kidney		Tissue enhanced
ACTA1	7036.38	0.188227	0.624834	3.12395	7.40409	13.8088	0	0	0.231337	3.51487	1.5546	42338	0.150669	12.2262	6.80031	0.908775	11.057	20.957	0	5.5242	0.17963	5.32775	9882.69	0.282847	0.360345	0.911992	62639.7	2.01999	9.75908	19.2389	1.23447	Muscle			Tissue enriched
ACTA2	410.905	59.4749	264.68	24.0082	619.3	554.748	2298.54	6.07125	57.2592	417.629	353.559	142.397	348.243	49.3696	1074.2	269.788	1735.28	84.6586	8.16817	40.313	397.554	611.074	598.432	90.6938	90.1662	385.227	213.052	480.575	810.754	775.137	364.32		Ovary		Tissue enhanced
ACTB	1109.33	1032.96	2708.43	985.556	3471.34	1275.48	1797.56	4191.06	655.826	2864.42	882.27	310.869	3095.61	231.957	1650.07	427.967	2656.19	397.694	5654.73	1734.16	3671.57	4197.61	1620.29	1568.78	1039.53	3954.93	461.716	1185.96	4566.06	1780.4	575.315				Expressed in all tissues
ACTBC	0.601712	0.643828	1.21413	0.71855	1.62046	0.395878	0.968508	1.84138	0.214587	0	0.365546	0.0997417	1.28074	0.424815	0.152273	0	0.249118	0.724556	2.42849	1.30754	1.527	0	0.900791	0.9688	0.344594	1.81001	0.147307	0.453583	2.08719	0.551264	0				Mixed
ACTBL2	0.13603	0	0	0	0	0	0	0	0.0161673	0	12.5259	0	0.0278693	0.0383863	0.089399	0.265398	0.14192	0.065268	0	0	0.0305287	0	0.189262	0	0.0265093	0	0	17.1674	0	0	0.331849	Skin			Tissue enriched
ACTC1	5512.26	0.507606	0.232529	0.410899	0.110495	32.7523	0	0	0.033947	4.96441	7.65357	2.12871	65.9462	0.119654	65.684	5.73196	106.539	0.205596	0	0.737141	77.3766	7.42198	7740.89	0.781665	0.0514477	0.295975	3.11733	10.4551	0.141919	45.738	7.17231	Heart			Tissue enriched
ACTG1	1029.16	890.149	1553.99	1305.08	1394.19	1071.76	1952.28	1882.78	216.646	778.249	1310.88	347.157	4847.54	1080.5	1053.21	555.236	1679.01	1852.34	2540.25	2282.28	5753.21	1150.45	1499.39	1353.51	345.079	2253.54	515.222	1747.75	1846.65	1496.16	743.723				Expressed in all tissues
ACTG2	14.8192	0.668358	22.3447	2.06768	119.724	2374.99	460.596	0	0.699275	443.594	74.3493	4.14313	41.6218	7.82982	1595.05	21.2893	2593.58	13.4333	0	3.36851	48.3472	652.725	21.6821	1.02838	1.10092	32.4493	6.23163	101.311	156.969	3315.85	27.7273		Stomach		Tissue enhanced
ACTIA	0.103698	0	0	0.0328637	0.142314	0	0	0	0	0	0	0	0	0.657735	0	0.023609	0	1.12868	0	0.050808	0	0	0.158302	0	0	0	0	0	0.196429	0	0.0295203				Not detected
ACTL10	0.081577	0.0879193	0.0518447	2.37902	0.0583773	0.0385423	0.453037	0.0428703	0	0.305	0.610553	0.112228	0.14152	96.7304	4.74536	1.22054	7.60642	165.735	0.0578203	4.05401	0.160543	0.459311	0.11415	0.135437	0	0.0659903	0.165593	0.811875	0.0820863	0.0538523	1.6198	Testis			Tissue enriched
ACTL6A	22.9178	25.3663	21.8072	9.50776	28.1463	17.0508	32.54	21.2274	7.60393	18.3503	27.6577	9.23279	18.0689	42.1159	37.9343	25.2181	60.1456	72.2559	28.3701	16.1914	21.028	26.8985	32.8928	38.8886	12.1277	30.8823	13.7601	37.0019	37.6646	23.8034	33.6854				Expressed in all tissues
ACTL6B	0.0858723	0.032081	0.310881	112.247	0.440639	0.344537	0.332127	0.180049	0.111859	0.540045	0.480272	0	0	1.26794	0.215246	0.49614	0.345622	2.17306	0.237702	198.366	0	0.790638	0.131091	0.0481523	0.180612	0.43881	0	0.653998	0.59179	0.479481	0.663306	Brain			Tissue enriched
ACTL7A	0.068845	0.119761	0.186802	0.497134	0.125102	0.456889	0.612884	0.041176	0.105435	0.182455	1.17928	0.05389	0.185808	335.911	12.1222	2.52228	19.4368	575.681	0.05482	0.807562	0.208605	0.269231	0.095073	0.187895	0.173103	0.267183	0.0805107	1.57672	0.178804	0.638299	3.38428	Testis			Tissue enriched
ACTL7B	0.247928	0.441433	0.659848	0.693646	0.469557	0.433675	0.618615	0.398422	0.327266	0.675042	2.49809	0.0962837	0.148907	304.778	23.9793	5.04954	38.5984	521.987	0.525985	1.21642	0.170167	0.97353	0.359133	0.673447	0.523927	0.899666	0.142712	3.20123	0.632008	0.605897	6.71778	Testis			Tissue enriched
ACTL8	0	0	0	0.234047	0	0	0	0	0	0	0.0518593	0	0	12.1543	0.0578663	0	0.0900247	20.8274	0	0.397659	0	0	0	0	0	0	0	0.066681	0	0	0	Testis			Tissue enriched
ACTL9	1.22769	0.452482	1.15552	9.39566	1.43389	0.0320953	1.72058	0	0.039716	0.870901	3.9242	0.100653	8.95561	60.0617	138.659	1.33733	219.156	102.849	0	16.2418	9.89637	1.28541	1.82633	0.6957	0.0651223	1.56939	0.148654	5.65895	1.93704	0.0448447	1.74729		Epididymis		Tissue enhanced
ACTN1	84.7426	44.8256	169.45	73.0316	153.445	153.088	263.056	217.02	38.057	207.895	102.268	16.9146	259.118	25.1227	265.29	57.7542	427.63	43.0065	290.922	127.909	305.015	306.95	123.093	68.3811	60.6409	244.527	25.0913	138.574	202.94	213.771	77.2397				Expressed in all tissues
ACTN2	450.744	0.241127	0.278767	20.135	0.0947323	1.99989	0.069092	0	0	2.95769	0.595554	690.781	0	4.18145	0.674288	0.34604	1.06689	7.18043	0	34.0819	0	4.39888	632.791	0.369092	0	0.389849	1028.2	0.811895	0.129058	2.78513	0.461699		Muscle:Heart		Tissue enhanced
ACTN3	0.0451937	0.0498393	0.061987	0.697134	0.0862873	0.104782	0.50948	0	0.025481	0.346634	0.637774	1702.15	0.0531323	2.09659	0.633118	2.6617	1.01418	3.58842	0	1.1903	0.0593233	0.501118	0.0625123	0.0766873	0.0417813	0.0923513	2512.43	0.850829	0.114483	0.145923	3.56321	Muscle			Tissue enriched
ACTN4	91.3048	106.413	88.4635	69.103	112.759	62.6467	111.34	50.3466	31.3193	137.801	115.842	20.627	119.211	11.1857	88.6486	83.5698	141.823	19.18	67.5278	120.714	140.156	202.238	133.012	162.008	49.9895	129.181	30.7027	154.64	150.114	87.4654	111.981				Expressed in all tissues
ACTR10	20.4528	25.0939	19.0904	33.7938	20.2215	14.3815	29.4504	16.9917	8.68836	18.3226	23.8323	11.7768	16.2703	27.7357	21.6577	24.4286	34.4421	47.5719	22.968	57.2232	18.9385	26.8708	29.3694	38.4226	13.873	27.0929	17.567	32.0613	27.0776	20.0888	32.6941				Expressed in all tissues
ACTR1A	57.9518	46.7787	54.1953	154.914	44.2931	34.1198	48.9301	68.4455	10.9797	67.1204	74.8609	49.4817	82.085	142.366	66.5519	103.487	106.035	243.942	92.4095	266.517	96.4748	98.505	82.8595	71.6747	17.566	77.8237	73.986	100.439	59.1236	47.6602	139.206				Expressed in all tissues
ACTR1B	44.3489	42.3796	36.9753	63.9144	28.3836	23.8871	57.2558	23.0743	17.5428	85.5819	58.1248	30.4906	36.4368	41.6235	44.6603	34.2035	71.2309	71.3326	30.8635	111.92	42.49	125.11	63.5623	64.908	28.0407	52.2867	45.5167	80.0823	38.0542	33.3595	45.7268				Expressed in all tissues
ACTR2	44.882	81.6263	84.1998	221.595	173.543	55.2749	68.5425	249.878	28.1186	99.9532	88.4115	16.8941	75.3152	15.2258	73.2793	87.4157	116.568	26.1241	339.38	375.024	87.7928	147.855	65.1424	125.481	44.9762	122.558	25.2742	122.906	233.464	77.2078	118.103				Expressed in all tissues
ACTR3	53.3148	108.958	154.816	97.0071	305.056	95.3258	142.859	251.43	33.5184	130.836	123.608	13.8561	103.683	37.1339	79.8854	141.276	127.487	63.7232	340.673	165.004	121.516	191.993	77.3114	167.343	53.2852	221.601	20.7665	168.112	408.841	133.091	190.258				Expressed in all tissues
ACTR3B	28.2847	6.58559	5.19515	79.8437	5.07534	4.59999	10.0138	3.0645	2.2916	4.7061	8.19538	24.4939	7.52894	7.92716	13.597	8.85856	21.8495	13.596	4.07568	136.751	8.83045	6.90249	39.9467	10.0678	3.66303	7.24096	36.5639	11.1768	6.82393	6.42063	11.8463		Brain		Tissue enhanced
ACTR5	4.96407	6.26705	6.70811	4.6824	7.38039	3.61344	8.83162	8.4167	2.09709	8.28527	9.13302	1.76668	7.01483	16.1268	5.22178	6.94727	8.34277	27.6396	11.1798	8.09063	8.17231	12.1011	7.08477	9.625	3.35578	9.5168	2.61691	12.1874	9.90595	5.04304	9.2293				Expressed in all tissues
ACTR6	8.78941	11.2779	11.8056	25.3995	16.1099	9.46318	20.1092	5.01131	3.14218	10.4092	12.606	3.83396	7.40018	10.533	9.69793	10.0474	15.5168	18.0834	6.73714	42.0215	8.50197	15.2986	12.7171	17.3016	5.01403	16.6651	5.74668	17.2998	21.7357	13.2147	13.3962				Expressed in all tissues
ACTR8	14.4187	29.1128	25.4913	26.1257	20.6457	11.5259	23.7661	17.372	9.50409	25.1115	26.694	13.2825	17.5055	19.8117	24.482	22.1119	38.9589	33.993	23.2598	45.5304	20.2149	36.8337	20.6503	44.6178	15.2522	35.6113	19.8416	36.1794	28.0983	16.0973	29.2405				Expressed in all tissues
ACTRT1	0	0	0	0	0	0	0.064273	0	0	0	0.0222133	0	0.0443187	13.3911	0.241335	0	0.380606	22.9602	0	0	0.0485473	0	0	0	0	0	0	0.028562	0	0	0	Testis			Tissue enriched
ACTRT2	0	1.58389	0	0.0848233	0	0.152117	0.081391	0	0	0	0.44176	0	0	335.414	11.5993	0	18.6183	574.513	0	0.131139	0	0	0	2.42516	0	0	0	0.568019	0	0.212542	0	Testis			Tissue enriched
ACTRT3	4.50071	9.85721	0.839527	3.91628	0.641279	2.04821	1.85029	0.231139	5.22064	1.29918	1.56726	2.14097	0.618876	297.234	19.5145	0.486052	31.3817	509.729	0.305146	6.7174	0.708905	1.90315	6.4751	15.08	8.33809	1.22695	3.19558	2.08256	0.858193	2.85959	0.659854	Testis			Tissue enriched
ACVR1	18.4068	9.80363	12.1499	15.516	4.24996	6.84913	22.2557	0.842441	6.28616	8.7309	14.4576	3.40926	8.61652	1.71959	7.90662	8.53367	12.6826	2.94803	1.15097	27.1631	9.96265	12.9806	26.3906	15.0155	10.0247	17.3702	5.06833	19.7535	5.64941	9.56928	11.4				Mixed
ACVR1B	8.9634	23.4571	7.19536	21.0496	4.59139	6.46586	5.87792	28.7909	6.24923	21.3268	25.9728	5.32927	13.6783	8.67617	14.8298	24.9734	23.4466	14.8776	39.2805	36.5705	15.7392	31.2479	12.7612	36.1144	10.0614	10.3192	7.92393	35.0668	6.25306	9.03127	33.3071				Expressed in all tissues
ACVR1C	0.384312	0.538732	0.0263637	2.75737	0	0.311736	0	0	0.785831	1.49676	0	0.057474	0	0.383064	0.0982453	0	0.160729	0.658173	0	4.75683	0	2.22197	0.537765	0.834975	1.26697	0.0391213	0.0848823	0	0	0.434874	0		Brain		Tissue enhanced
ACVR2A	6.27756	4.9384	3.24066	7.60788	1.85794	4.40654	8.02807	0.802772	2.16262	14.0364	10.4706	3.42609	7.24464	3.96124	9.27566	9.53729	14.7671	6.80447	1.07624	12.7492	8.30166	20.6716	9.15953	7.65599	3.46241	4.53644	5.13643	14.5128	2.54942	6.15262	12.7822				Mixed
ACVR2B	1.28654	1.26706	0.695926	2.03509	0.558226	1.39329	2.27325	0.106332	0.233992	1.72598	2.23412	3.78889	1.06411	12.7114	3.48946	1.74103	5.53019	21.7968	0.140029	3.43192	1.21692	2.5625	1.84651	1.97064	0.380733	0.968407	5.67216	3.09036	0.774397	1.94611	2.31842		Testis		Tissue enhanced
ACVRL1	22.8742	10.7289	97.4916	3.61533	19.3408	8.29418	13.1428	2.81738	2.23157	31.6583	13.2916	6.11799	9.36406	4.8145	15.8923	11.6164	25.3996	8.25923	3.77508	6.14049	10.6881	46.8236	33.2503	16.4902	3.57896	141.065	9.07475	18.5667	26.3818	11.5938	15.5972		Lung		Tissue enhanced
ACY1	14.2074	1651.04	18.7179	14.4557	9.80957	11.2157	19.7632	3.00499	65.9313	27.9078	20.738	13.8804	11.3756	6.39998	30.7709	13.7738	48.8611	10.978	3.98265	26.1561	12.9529	40.7764	20.3857	2518.86	104.745	25.9662	20.6537	28.1305	13.1647	15.653	18.0888	Kidney			Tissue enriched
ACYP1	15.1953	21.8072	24.5257	105.453	14.0062	9.3593	21.4822	9.76866	4.17088	14.3611	18.2043	7.12961	7.14045	177.113	53.7246	10.6762	85.2537	303.827	12.9956	176.487	8.15751	21.0448	21.7998	33.5766	6.68582	33.663	10.645	24.6034	19.132	13.0848	14.1643		Testis		Tissue enhanced
ADA	80.7194	16.2941	76.6223	9.76071	85.071	156.587	33.3143	39.872	30.4035	119.955	39.4954	15.9381	16.5008	4.97411	28.9041	124.057	45.894	8.53758	52.9622	16.7603	18.6939	173.704	116.684	25.0567	48.1621	107.277	23.6163	52.9022	114.047	218.78	166.714				Expressed in all tissues
ADA2	5.26694	2.61834	10.7805	2.08736	29.5933	1.11102	2.56816	8.56922	1.79013	12.0259	1.82623	1.5273	2.60799	2.24692	2.05037	1.11219	3.26893	3.85708	11.5453	3.53964	2.98347	17.662	7.63189	4.03285	2.87251	15.4539	2.27299	2.64223	40.2969	1.55299	1.50304		Spleen		Tissue enhanced
ADAD1	0	0	0	0.137681	0	0.118823	0.839876	0	0	0.0387517	0.551442	0	0.304043	197.58	6.72866	0	10.7768	339.08	0	0.212859	0.333053	0.0604303	0	0	0	0	0	0.73725	0	0.166023	0	Testis			Tissue enriched
ADAD2	0.479665	0.099676	0.032638	1.02497	0.361253	0.02198	0.815345	0.358889	0	0.29908	0	0.100805	0.0405683	100.53	3.90921	0.0227283	6.24493	172.262	0.472206	1.88669	0.0444393	0.424584	0.719967	0.152371	0	0.0484323	0.150224	0	0.470862	0.0304667	0.031482	Testis			Tissue enriched
ADAL	5.73704	6.08221	5.42076	6.28057	6.86542	4.59374	5.58635	4.77846	4.79421	9.11397	8.70748	3.56627	6.22119	3.86221	13.6771	20.2254	21.729	6.63069	6.36395	10.7335	7.2162	13.4082	8.21337	9.32676	7.65045	7.55793	5.33107	11.6606	9.28572	6.41248	27.2319				Expressed in all tissues
ADAM10	13.9647	37.0394	22.399	20.1497	28.5852	14.5108	24.101	18.3116	7.64345	29.249	25.2429	5.32177	24.2225	9.13602	28.796	26.1018	45.7518	15.6852	24.8039	33.8848	27.8429	43.5824	20.4636	57.0806	12.2534	32.2735	7.96749	35.3439	38.9623	20.2796	35.1761				Expressed in all tissues
ADAM11	0.367743	0.137237	0.17035	35.0632	1.68471	0.268546	0.406913	0.103228	0.176604	0.252764	0.200038	0.219614	0.0809187	0.162289	0.908174	0.256544	1.43689	0.278081	0.135812	62.6928	0.0886397	0.378617	0.526635	0.211328	0.283286	0.233589	0.325457	0.274017	2.28155	0.375707	0.342373	Brain			Tissue enriched
ADAM12	0.975864	1.05945	3.47385	1.04461	3.41752	0.678855	20.1539	1.20216	1.52334	3.52995	2.14897	0.232285	1.95667	4.38257	0.660297	1.01525	1.05161	7.51213	1.61187	1.7858	2.22438	5.23115	1.4199	1.63637	2.44861	5.05191	0.346697	3.08071	4.5698	0.948663	1.36975		Ovary		Tissue enhanced
ADAM15	64.4451	21.4693	31.5967	27.2538	6.84704	20.0081	43.0825	3.68913	3.91024	37.3018	61.1059	16.5357	32.3588	8.48609	34.7923	61.5868	55.4483	14.5444	4.92088	48.2448	37.5016	54.5321	92.6819	32.8668	6.27426	44.5115	24.5264	81.4493	9.18442	27.9364	82.3234				Expressed in all tissues
ADAM17	13.8643	13.814	24.1968	23.6528	28.572	12.6283	22.1387	19.0288	4.89673	25.6513	24.3348	5.69292	17.7368	19.9819	25.7679	28.7183	40.9443	34.2867	25.7328	41.022	20.5396	37.8135	20.106	21.2408	7.83751	34.2301	8.49131	33.8448	38.7427	17.6443	38.5476				Expressed in all tissues
ADAM19	5.10043	1.86691	9.21991	2.97977	21.7626	2.59391	7.06224	193.031	1.55383	23.1428	3.32369	1.91494	2.11374	0.821018	3.74375	1.83439	6.01744	1.40854	263.185	5.14533	2.45034	34.1033	7.2758	2.90299	2.51574	13.1386	2.859	4.56409	29.7462	3.62301	2.4669	Blood			Tissue enriched
ADAM2	0	1.19729	0.384886	0.220385	0.053617	0.214783	0.738059	0	0.0502557	0.201045	0.603906	0	0.110299	113.935	4.28752	0.529935	6.85256	195.715	0	0.357451	0.120823	0.291315	0	1.8315	0.0824957	0.542531	0	0.819372	0.0692237	0.3001	0.706277	Testis			Tissue enriched
ADAM21	0	0	0	0	0	0	0	0	0	0.0129253	0.0164697	0	0	2.78234	0	0	0	4.75828	0	0	0	0.0201557	0	0	0	0	0	0.021177	0	0	0	Testis			Tissue enriched
ADAM22	4.44909	2.01016	0.856763	19.1105	1.88939	0.338992	2.92346	1.34317	0.070849	1.03011	1.65568	0.0796577	0.23182	6.18032	0.80175	1.87998	1.27892	10.6072	1.82489	33.035	0.262038	1.55068	6.33149	3.09733	0.116337	1.2181	0.117645	2.33733	2.53295	0.473708	2.49253		Brain		Tissue enhanced
ADAM23	1.99707	1.87415	1.4934	31.3007	1.56582	1.0253	0.850917	0	1.71805	9.02607	1.08686	0.580611	0.676063	1.07875	0.708972	1.74689	1.14464	1.84769	0	53.3308	0.785622	13.3331	2.89789	2.88485	2.70295	2.17669	0.861639	1.50066	2.11497	1.43486	2.33469		Brain		Tissue enhanced
ADAM28	2.52374	0.301939	2.31535	5.14357	0.378242	7.24611	0.177309	0.655429	0.528377	2.82341	1.06513	0.0817907	1.1251	0.0463177	31.4842	1.26687	49.6408	0.079585	0.884707	8.33291	1.31358	4.22566	3.62312	0.463904	0.853793	3.19736	0.121984	1.47304	0.513571	10.0996	1.66636		Epididymis		Tissue enhanced
ADAM29	0	0	0	0	0	0	0	0	0	0	0.0581943	0	0	35.9677	0.309016	0	0.498625	61.7093	0	0	0	0	0	0	0	0	0	0.074827	0	0	0	Testis			Tissue enriched
ADAM3	0	0	0	0.080165	0	0	0	0	0	0	0.221226	0	0	80.7784	4.28368	0	6.85783	138.704	0	0.123937	0	0	0	0	0	0	0	0.284454	0	0	0	Testis			Tissue enriched
ADAM30	0.250725	0.141202	1.29817	2.41766	1.18698	0.489514	0.52832	0.322988	0.058599	0.254254	0.460907	0.108496	0.310869	115.327	3.06271	0.785017	4.886	197.919	0.440103	4.21653	0.356107	0.37902	0.355536	0.222812	0.0962853	1.74104	0.162325	0.619721	1.62192	0.684007	1.0415	Testis			Tissue enriched
ADAM32	0.081931	0.363054	0.616874	0.190708	0.036419	0.521962	1.84617	0	0.0330277	0	0.432185	0	0.473485	142.331	5.20358	0.0637067	8.28384	244.261	0	0.29484	0.52622	0	0.112413	0.560326	0.054156	0.857042	0	0.62605	0.04702	0.728829	0.079658	Testis			Tissue enriched
ADAM5	0	0	0	0.183277	0	0.0626847	0.175762	0	0	0	0.529208	0	0	368.783	9.75496	0	15.5761	633.258	0	0.290974	0	0	0	0	0	0	0	0.680461	0	0.0875847	0	Testis			Tissue enriched
ADAM9	18.2359	31.7708	38.5191	14.647	17.3658	17.9664	18.1061	14.3813	11.2995	23.6454	31.5203	3.66896	32.6649	10.4904	16.9962	10.0842	27.1487	18.0056	19.6519	24.6601	38.3276	35.0254	26.2244	48.8733	18.1293	54.0634	5.48349	45.199	23.2688	25.0941	13.679				Expressed in all tissues
ADAMDEC1	1.84648	0.495112	14.2707	0.171433	19.5459	27.5235	0.065168	121.655	1.55646	373.017	0.738692	0.06958	0.0523563	0.160948	329.809	0.334334	518.834	0.275747	164.805	0.273552	0.0573517	556.718	2.73176	0.749283	2.4607	20.874	0.10246	1.10922	25.8448	38.3757	0.454556		Cecum:Epididymis		Tissue enhanced
ADAMTS1	44.4228	12.5979	47.6039	3.57188	21.0141	8.78062	53.8796	0	7.47531	25.9426	17.6132	31.8786	41.3401	1.81578	47.3028	9.99601	76.4033	3.11781	0	6.21312	47.8334	38.9325	65.349	19.4124	11.9925	69.92	47.5791	24.5406	28.2231	12.2668	13.4007				Mixed
ADAMTS10	10.4267	9.14851	18.6211	22.2826	19.9801	8.18242	38.9933	8.99285	3.35316	22.736	12.2326	1.95922	3.78371	2.22788	17.804	21.6787	28.6286	3.82115	11.9178	38.9702	4.29028	33.4124	15.2103	14.0641	5.34795	26.0351	2.91642	16.5912	27.0654	11.435	28.8642				Expressed in all tissues
ADAMTS12	4.98111	2.05646	2.3328	0.088153	0.425888	2.18806	7.82684	0	0.531811	3.2777	2.7793	1.95417	0.749743	0.978248	3.3122	2.34784	5.28997	1.68468	0	0.15178	0.853526	4.8709	7.099	3.175	0.85841	3.37243	2.90143	3.98264	0.57223	3.05661	3.17209				Mixed
ADAMTS13	0.212023	1.5653	0.138859	0.0176493	0.588893	0.187996	0.147805	0.0702277	4.18924	1.70475	0.19166	0.045859	0.06519	2.53355	50.1269	0.135185	78.6825	4.3408	0.093643	0.0272867	0.0733147	2.51645	0.302073	2.42496	6.7392	0.189384	0.0671433	0.263207	0.805508	0.262483	0.173254	Epididymis			Tissue enriched
ADAMTS14	0.258631	0.297883	3.67686	0.283013	0.0685007	0.162104	1.26261	0	1.0027	1.9976	0.670476	0.0450097	0.571551	0.084547	0	0.365701	0	0.145297	0	0.499096	0.656415	2.90376	0.368405	0.455641	1.64323	5.31695	0.067205	0.896211	0.095786	0.226333	0.483945		Lung		Tissue enhanced
ADAMTS15	6.32569	2.08774	2.11186	0.46036	0.601699	3.89317	9.47133	0	0.0489757	6.54818	4.14981	2.60176	1.90923	0.922157	9.10863	4.70878	14.6107	1.5813	0	0.804882	2.17562	9.68942	9.05759	3.18804	0.07836	2.97374	3.88232	5.92559	0.794016	5.43626	6.31337			Ovary;Epididymis;Cecum;Heart;Chestnut;Skin;Stomach	Group enriched
ADAMTS16	0.0157247	2.00792	0.0232447	0.339146	0	0.114635	0.745227	0	0.321937	1.27012	0.155084	0.039868	0.154531	1.21916	0.928246	0	1.47205	2.09182	0	0.601603	0.169276	1.92508	0.0215747	3.07977	0.517193	0.034493	0.0580163	0.215779	0	0.160463	0			Kidney;Cecum	Group enriched
ADAMTS17	1.80967	0.392397	1.20479	0.260124	0.234013	0.911901	3.28296	0.164909	0.634111	0.461763	1.34856	0.177662	0.993665	1.23442	0.352033	2.49012	0.562327	2.11357	0.217565	0.462249	1.12829	0.674655	2.56944	0.600679	1.01682	1.73848	0.265507	1.87913	0.316958	1.27351	3.35281				Mixed
ADAMTS18	0.173097	0.043291	0	0.153294	0.159353	0.125705	5.09913	0	0.00539767	0.371603	1.2557	0.057453	0.04099	0.286193	0.281224	0.29551	0.445585	0.491626	0	0.258325	0.046628	0.547138	0.259836	0.0651293	0.00885067	0	0.0848513	1.74564	0.222456	0.175771	0.388322		Ovary		Tissue enhanced
ADAMTS19	0.564906	0.0211913	0.261876	1.32436	0.0442817	0.459487	2.35404	0	0	1.02033	0.117457	0.0944697	0.0548643	0.298994	0.906839	0.251253	1.46337	0.513806	0	2.15491	0.0600993	1.52903	0.829797	0.031807	0	0.389468	0.140356	0.178419	0.0635467	0.64222	0.331468			Ovary;Brain	Group enriched
ADAMTS2	7.25517	0.97048	3.6316	1.8114	2.07685	3.15277	8.09543	0.096506	0.517648	7.4176	14.2916	1.80266	2.54334	1.28935	6.64415	8.8806	10.6863	2.2117	0.128814	3.22474	2.83603	10.9802	10.4973	1.48697	0.823479	5.19338	2.67447	20.452	2.73245	4.40447	11.999			Skin;Chestnut;Ovary;Cecum;Heart;Epididymis;Lung	Group enriched
ADAMTS20	0.14517	0.260677	0.151889	3.84026	0.137536	0.0988913	0	0	0	0.344785	0.628076	2.05462	0.0245067	0.0449987	0.228536	0.904715	0.369765	0.077164	0	6.51199	0.026845	0.514949	0.20942	0.405741	0	0.211488	3.05274	0.899866	0.183836	0.138043	1.19043		Brain		Tissue enhanced
ADAMTS3	1.05629	0.507747	1.20718	2.72786	0.294068	0.342313	4.76018	0	0.830479	0.922952	0.698472	0.064793	0.115828	1.15727	0.691446	0.690555	1.11019	1.9901	0	4.50125	0.132871	1.34911	1.53237	0.783106	1.33089	1.70213	0.0971883	0.995764	0.40834	0.478163	0.935272			Ovary;Brain	Group enriched
ADAMTS4	7.08741	1.58792	15.1429	7.53518	1.97437	0.650602	9.21919	0.028595	1.52443	3.4656	1.0801	1.34141	6.91826	3.77102	1.8246	0.92885	2.9579	6.46526	0.0399247	12.2862	8.18043	5.10425	10.2748	2.42726	2.44127	21.6385	1.98154	1.46029	2.6061	0.908717	1.25039			Lung;Ovary;Brain;Heart;Breast	Group enriched
ADAMTS5	2.11267	5.68858	0.676481	1.2353	2.42549	0.784138	0.678319	0	0.527892	5.31518	13.6881	1.4537	9.17422	0.98872	4.5783	2.84722	7.36957	1.69771	0	2.09908	10.2246	8.01276	3.08779	8.79107	0.852616	0.968904	2.1558	19.4823	3.26801	1.09577	3.85862			Skin;Breast	Group enriched
ADAMTS7	9.96583	1.24628	6.80737	1.0885	1.10034	1.34312	7.43169	0.048307	2.10781	9.10806	2.82637	0.491383	1.40056	2.85502	4.58304	1.91188	7.33318	4.89298	0.06514	1.97288	1.60039	13.3924	14.1402	1.91774	3.37276	9.53243	0.727413	3.96237	1.49297	1.87581	2.54063			Heart;Cecum;Ovary;Lung;Epididymis	Group enriched
ADAMTS8	0.562542	0.229259	11.4053	3.07987	0.705384	1.97804	6.58878	0	0.054693	2.81467	1.3155	0.338595	1.76543	0.867184	1.51447	0.569525	2.44783	1.48597	0	5.36764	2.0701	4.13659	0.801446	0.354398	0.0865453	16.6476	0.500504	1.78793	0.922861	2.76181	0.754621		Lung		Tissue enhanced
ADAMTS9	7.72683	3.38025	3.72852	1.21135	0.527653	1.56379	10.6513	0	0.704655	3.82542	1.65189	2.65985	4.50044	2.69793	3.84129	1.86595	6.1497	4.63006	0	2.08339	5.2966	5.7507	11.2109	5.22349	1.12757	5.33648	3.92032	2.27439	0.717076	2.18716	2.49624				Mixed
ADAMTSL1	1.30256	1.45664	0.245289	2.10034	0.397774	1.33758	1.28419	0	0.33289	2.01183	7.77607	0.631254	1.66325	0.754509	6.84295	5.3516	10.9425	1.29203	0	3.57837	1.8588	3.04822	1.89372	2.2464	0.538744	0.34063	0.935979	11.0812	0.54151	1.869	7.15169			Skin;Epididymis	Group enriched
ADAMTSL2	12.836	9.71348	6.39319	1.39049	2.31469	1.54535	7.14529	0.155195	4.16367	2.13337	5.76714	0.91746	1.13934	4.1008	1.20288	9.909	1.94898	7.02569	0.206311	2.3311	1.30336	3.1716	18.586	14.855	6.66735	8.98635	1.35764	8.21181	3.06394	2.1542	13.2241				Mixed
ADAMTSL3	1.4798	4.93509	16.0604	5.77042	0.186583	0.953696	0.292322	0	0.0904887	1.28904	1.51244	1.67782	4.51952	3.35349	4.67067	1.72172	7.47486	5.76082	0	9.88905	5.34454	1.92525	2.14085	7.56009	0.145077	22.5667	2.48948	2.12024	0.249421	1.3313	2.34766		Lung		Tissue enhanced
ADAMTSL4	34.683	6.42116	30.7187	1.04546	13.0434	14.906	7.76783	55.4482	4.12814	36.5863	29.2911	4.59955	13.7757	3.35813	19.8313	15.6412	31.7505	5.75932	74.571	1.87983	15.8073	53.9477	49.6827	9.87739	6.58999	42.8155	6.83533	40.6591	17.7907	20.8221	20.9712				Expressed in all tissues
ADAMTSL5	13.8573	9.83013	0.486816	1.83855	0.412079	2.82311	0.535672	0	0.869768	3.81731	4.30146	9.84903	0.15706	3.2087	2.67838	2.44875	4.28622	5.49999	0	3.39731	0.179489	5.66103	19.6586	15.1174	1.4057	0.657341	14.7341	5.87444	0.54879	3.94513	3.26713			Heart;Muscle;Kidney	Group enriched
ADAP1	1.4332	2.45586	23.9177	157.403	9.51418	5.70184	0.319543	130.592	1.62351	63.214	4.61162	0.601375	74.8782	79.2052	24.0148	3.96167	38.2388	135.758	179.085	266.235	88.8056	91.9349	2.05881	3.76799	2.61686	33.7478	0.898837	6.28792	12.6913	7.95739	5.34605			Brain;Blood	Group enriched
ADAP2	12.9134	4.07459	26.8875	3.86513	29.3051	4.31828	5.35534	2.7386	4.02554	3.98535	5.8888	2.3949	4.14791	4.66396	3.85945	7.80708	6.1506	8.00277	3.71247	6.52841	4.7691	5.89166	18.6673	6.33902	6.49355	38.1647	3.58425	8.1863	40.293	6.03329	10.3258			Spleen;Lung	Group enriched
ADAR	13.2227	17.5822	26.4007	38.5917	39.0379	12.3916	29.4208	54.995	8.39209	26.0356	21.553	7.35348	27.4918	5.48249	25.2472	27.4697	40.2426	9.40226	74.2986	66.6518	31.8806	38.208	19.0359	27.2354	13.528	37.0575	10.9204	29.9178	53.4684	17.3149	36.9912				Expressed in all tissues
ADARB1	12.4473	4.9412	16.3241	37.7256	2.98186	10.1939	3.87507	2.20016	2.38188	3.54258	7.99494	4.16148	3.67932	501.889	21.2703	5.06867	33.9564	861.373	2.9574	67.7946	4.20121	5.29305	18.1379	7.54342	3.82809	23.6825	6.2081	11.1666	3.91645	14.2416	6.83322	Testis			Tissue enriched
ADARB2	0.0392883	0.0184037	0	1.76896	0	0.0728243	0.528822	0	0	0	0.0554857	0	0	0.0453883	0	0.0385097	0	0.0775157	0	3.02729	0	0	0.0549757	0.0291413	0	0	0	0.0842833	0	0.101875	0.0533417		Brain		Tissue enhanced
ADAT1	1.51321	2.61816	1.62587	1.76132	4.43417	1.69502	3.23847	1.53489	1.17895	4.02984	2.90932	0.752794	3.11916	6.73118	3.93827	2.36494	6.19747	11.531	2.04453	2.92465	3.56213	5.98545	2.19745	4.05724	1.90074	2.27329	1.12421	4.00262	6.15865	2.36968	3.13448				Mixed
ADAT3	0.534288	1.39078	1.91979	1.81173	2.25885	0.448831	1.26142	4.02599	0.442813	2.54873	1.09661	0.136623	1.90305	0.779526	1.69021	0.825827	2.70375	1.3371	5.35852	3.24998	2.15708	3.7397	0.785022	2.11319	0.697821	2.75451	0.204006	1.47344	3.02925	0.628759	1.11399				Mixed
ADCK1	2.33194	3.23775	2.66684	6.68085	2.64288	1.71572	2.38764	5.04346	1.34691	2.94255	4.0709	1.9878	3.31269	1.47184	3.96122	4.08253	6.28707	2.52286	6.76821	11.5011	3.86601	4.34365	3.30482	4.97332	2.17889	3.84787	2.96443	5.53059	3.5666	2.39581	5.50189				Expressed in all tissues
ADCK2	19.2321	21.6792	16.6801	16.3118	11.7487	10.1944	14.9385	11.842	14.1821	23.1672	17.4385	6.74207	11.1659	2.91603	21.3432	17.0203	33.8571	4.99616	15.7915	28.7207	12.7579	34.054	27.5037	33.1675	22.7626	23.2244	10.0393	23.4813	15.7678	14.2277	22.6422				Expressed in all tissues
ADCK5	13.9749	14.4988	24.3369	22.5802	19.1966	10.8372	31.465	29.0403	8.03676	58.1797	25.8944	6.80812	19.3874	32.5305	34.5922	21.1992	55.0982	55.7534	38.5619	40.2057	22.403	84.5736	20.0727	22.3202	12.9011	33.4746	10.1358	34.5832	25.9968	15.128	28.0161				Expressed in all tissues
ADCY1	0.0547997	0.0980167	0.070191	47.8781	0.0269707	0.191901	0.263897	0.471508	1.28016	0.0369147	0.376016	0.403706	0.15946	1.71239	7.44058	0.772383	11.7435	2.93224	0.629274	84.2221	0.177115	0.054942	0.0762437	0.149881	2.03522	0.0980983	0.600137	0.521952	0.034747	0.26798	1.02905	Brain			Tissue enriched
ADCY10	0.388265	0.843138	1.21013	2.83424	1.73358	0.473485	1.89071	0.344045	0.186202	0.847633	2.78952	0.173165	2.56063	53.3047	9.0441	5.93541	14.2915	91.4387	0.459181	4.9074	2.90197	1.22914	0.570333	1.31339	0.301953	1.65191	0.257722	3.81322	2.40711	0.661865	7.86331	Testis			Tissue enriched
ADCY2	0.592783	0.611646	5.51634	56.308	0.416559	0.676004	2.22587	0	0.29228	1.96612	1.99181	33.442	0.44025	0.153272	3.07211	1.65188	4.86988	0.261988	0	96.7054	0.504266	2.93184	0.858642	0.936417	0.475602	7.95598	49.8618	2.74089	0.562952	0.943065	2.22399		Brain		Tissue enhanced
ADCY3	9.43992	1.43351	7.27978	15.8479	2.63289	5.94803	41.7704	3.56694	0.557476	19.9064	21.784	3.18227	5.15065	2.68926	13.3656	15.9026	21.5846	4.60871	4.74258	27.8107	5.83357	29.5744	13.7074	2.22038	0.893098	10.2626	4.73354	30.106	3.55987	8.30953	21.3066			Ovary;Skin;Cecum;Chestnut;Brain;Epididymis	Group enriched
ADCY4	40.2725	4.74825	46.4304	2.57507	2.69678	3.30148	4.20844	4.02912	1.62055	7.67054	4.70216	9.33468	8.30482	0.643862	2.48894	4.3013	3.98473	1.10459	5.48296	4.44516	9.69592	11.2516	58.3738	7.28875	2.60216	66.3374	13.8708	6.41325	3.65144	4.61494	5.76425		Lung		Tissue enhanced
ADCY5	50.6378	2.99819	2.20764	26.4726	5.36502	8.56732	39.0405	0	1.90439	12.7731	1.63918	2.669	2.72232	3.17355	19.0633	3.1943	30.6357	5.43803	0	45.0712	3.153	18.9307	71.6661	4.60827	3.06702	3.09016	3.97744	2.24969	7.21174	11.9694	4.35147			Heart;Ovary	Group enriched
ADCY6	58.7821	33.1986	20.2803	18.4368	7.36073	23.1455	21.5193	0.726394	8.03354	42.9251	31.6984	11.2504	42.1516	8.37403	37.8073	22.6132	60.4857	14.3499	0.978524	32.1296	48.8579	63.0248	83.4743	51.2227	12.9336	28.1529	16.7928	43.5604	10.0143	32.3135	30.0587				Mixed
ADCY7	5.22456	5.06904	32.0061	12.7865	55.7053	4.02373	4.0169	49.3041	3.77182	25.4664	19.4366	1.19058	7.32977	4.00608	10.6499	8.87668	17.0074	6.8665	66.3438	21.6754	8.40494	37.2696	7.48217	7.89644	6.10167	44.5106	1.76613	27.8024	76.1386	5.62365	11.9767			Spleen;Blood	Group enriched
ADCY8	0.372779	0.294453	0.126476	18.1718	0	0.112894	0.385165	0	0.0164187	0.245544	0.244597	0.180572	0.636636	0.035726	1.0029	0.273275	1.58968	0.061509	0	32.2742	0.751622	0.365229	0.536941	0.449404	0.0269777	0.179684	0.275671	0.342374	0	0.157681	0.371809	Brain			Tissue enriched
ADCY9	33.185	7.84337	8.41485	12.0121	10.5685	8.17977	10.5684	10.6965	4.02864	10.0635	10.7677	54.3257	11.5755	7.85861	10.307	9.79839	16.4569	13.4745	14.3851	21.1043	13.4807	15.0199	46.8877	12.0487	6.47426	12.1622	81.0941	14.8703	14.2711	11.4278	13.1773				Expressed in all tissues
ADCYAP1	0.540324	0	0	10.9218	0	0	0	0	0	0.108958	0	0	0	1.49746	0.0495997	0	0.081145	2.56818	0	18.8668	0	0.169911	0.761343	0	0	0	0	0	0	0	0	Brain			Tissue enriched
ADCYAP1R1	1.61405	0.0511063	0.8357	30.7176	0.030616	0.869982	0.228421	0	0.080898	0.678801	1.91704	0.438839	3.6177	1.31901	1.76807	2.70513	2.78666	2.26403	0	52.6298	4.02372	1.02316	2.40182	0.076708	0.12539	1.24527	0.649133	2.64045	0.0395277	1.21514	3.66763	Brain			Tissue enriched
ADD1	52.6573	69.2633	69.4733	156.215	65.5787	28.9368	93.9618	144.326	16.1376	56.3418	73.7789	19.5764	48.2002	39.6219	99.3109	78.3669	157.715	67.923	192.957	269.996	55.6685	83.2895	76.0374	106.147	25.8375	98.9674	29.1016	101.176	88.6049	40.4325	105.278				Expressed in all tissues
ADD2	0.299304	0.048182	0.637953	46.1716	1.24913	0.147953	1.10535	0.324173	0.244242	0.655871	0.602703	0.186614	0.186175	15.9824	0.328817	0.468863	0.52418	27.3682	0.432476	79.5364	0.20845	0.973641	0.431637	0.072319	0.396048	0.920778	0.276851	0.837462	1.69103	0.206496	0.626998		Brain		Tissue enhanced
ADD3	48.6291	146.393	27.2753	97.7372	43.6248	18.5363	31.3846	105.462	8.84641	61.0375	77.7997	7.99702	31.5138	63.3779	109.514	140.974	172.987	108.812	142.143	164.604	35.6012	90.1725	70.6817	223.83	14.0771	39.6984	11.9218	110.094	58.8003	25.896	190.958				Expressed in all tissues
ADGB	0.359272	0.547015	8.70674	5.8386	31.8184	0.321545	0	7.92818	0.105587	2.22836	0.698824	0	2.8828	14.7961	1.33647	0.286843	2.12709	25.3946	10.4958	10.0877	3.17557	3.26421	0.517984	0.845244	0.166992	12.0463	0	0.956747	42.6924	0.449422	0.376702		Spleen		Tissue enhanced
ADGRA1	0.011399	0.00425333	0	4.78606	0.0511133	0.00761867	0.021545	0	0	0.0104783	0	0	0	0.189752	0	0	0	0.324994	0	8.24565	0	0.0148543	0.0159507	0.00673467	0	0	0	0	0.0717797	0.0107457	0	Brain			Tissue enriched
ADGRA2	26.6884	5.1247	15.6583	5.18134	5.64921	6.65979	50.3397	0.129348	2.48589	10.8921	24.6395	8.04867	10.5839	2.33489	19.8681	25.5444	31.8496	4.00347	0.172457	9.1731	11.9006	16.2078	38.7553	7.83292	3.95943	22.6933	11.965	34.7172	7.44155	9.30285	34.779				Mixed
ADGRA3	16.2971	9.05905	9.08236	11.677	3.62915	7.38494	28.17	0.129099	6.47271	13.9862	18.995	8.52801	10.4326	6.96727	18.233	8.5318	29.0557	11.9562	0.172764	20.0311	11.9097	20.5987	23.1921	13.9357	10.3612	12.7658	12.7635	25.5632	4.83566	10.3151	11.303				Mixed
ADGRB2	2.46517	1.62127	8.36924	22.4657	1.72565	3.89253	29.5029	0.627359	0.329312	9.88366	14.6424	0.643437	7.24233	4.62535	9.7776	6.51691	15.6512	7.92982	0.828341	38.7209	8.35345	14.5645	3.55711	2.49232	0.527314	11.6193	0.954889	20.0444	2.2969	5.43768	8.748			Ovary;Brain	Group enriched
ADGRD1	7.51013	0.749886	1.54208	3.52707	1.60798	5.1104	15.5621	0.35208	0.254823	9.43859	25.4404	2.73487	3.22354	3.50382	9.3564	6.95927	14.9943	6.00975	0.463324	6.07014	3.56	14.2227	10.7694	1.13662	0.407422	2.23884	4.06525	36.312	2.12699	7.14067	9.45313			Skin;Ovary	Group enriched
ADGRD2	0	0	0	0.0560693	0	0	0	0	0	0.328483	0	0	0	0.214707	0	0	0	0.367816	0	0.102698	0	0.487418	0	0	0	0	0	0	0	0	0				Not detected
ADGRE1	0.78825	0.640297	30.846	0.0744567	3.87257	1.01516	0.110999	101.23	11.1072	2.96987	1.64659	0.185639	0.459746	0.174186	0.614333	1.15652	0.995693	0.298746	140.729	0.120011	0.53525	4.39677	1.12786	1.00232	18.0919	44.8568	0.271964	2.42374	5.4104	1.41837	1.59157		Blood		Tissue enhanced
ADGRE2	1.99932	1.61911	19.8549	1.84115	57.0882	0.796924	0.549891	22.4089	1.15958	13.7328	2.41754	0.536183	1.58494	8.51651	1.95946	2.09252	3.13513	14.5967	30.1431	3.28017	1.83927	19.9547	2.91922	2.47446	1.84392	27.2748	0.802728	3.35498	77.3061	1.11487	2.82941		Spleen		Tissue enhanced
ADGRE3	0.480434	0.287365	7.43042	0.00462467	3.81425	0.216697	0.073804	20.215	0.26537	14.9957	0.723761	0	0.0351987	12.4353	0.797439	0.324815	1.26516	21.2901	27.3839	0.00861633	0.0385573	21.8331	0.718534	0.437462	0.41858	10.7437	0	1.05497	5.03246	0.303216	0.437624		Blood		Tissue enhanced
ADGRE4	0.242111	0.151781	1.61632	0.179562	1.32576	0.241944	0.191474	4.12522	0.170015	2.90873	3.32852	0.01408	0.423808	0.245393	0.345557	2.61022	0.549128	0.421414	5.56238	0.295134	0.476341	4.28774	0.352688	0.236212	0.2725	2.34608	0.0215707	4.85023	1.80153	0.338489	3.57193			Blood;Skin;Cecum	Group enriched
ADGRF1	0	20.9898	0.173063	0	1.84435	0.0995057	0.172108	0	0.0346617	1.79419	0.228988	0	0.378978	0.037891	0.445867	0.138237	0.704215	0.0646437	0	0	0.443247	2.68316	0	32.3104	0.054384	0.236921	0	0.309296	2.50872	0.139171	0.183621	Kidney			Tissue enriched
ADGRF2	0	0.0364673	0.0258623	0.374852	0	0.297578	0	0	0.0104987	0.040108	5.81376	0.008942	0.0454373	0	0.034789	10.2887	0.0541223	0	0	0.683438	0.054174	0.059152	0	0.054837	0.0172507	0.032919	0.0130127	7.99519	0	0.415783	13.7746		Chestnut:Skin		Tissue enhanced
ADGRF3	0	0.0850953	0.155054	1.50787	0.4114	0.119085	0.21059	0.0204413	0	0.370207	0.433174	0.0229473	0.0895047	0.22964	0.04666	5.62831	0.073177	0.393763	0.0285407	2.65553	0.100448	0.552164	0	0.13254	0	0.211464	0.033757	0.566247	0.552036	0.166012	7.52432		Chestnut		Tissue enhanced
ADGRF4	0	0.055472	0.01703	0.140065	0	3.74083	0	0	0	0.198311	49.8745	0	0.719843	0	0.198193	135.994	0.318823	0	0	0.258103	0.858168	0.293276	0	0.0843363	0	0.025271	0	66.8789	0	5.22715	182.689		Chestnut		Tissue enhanced
ADGRF5	90.6006	22.4312	67.6442	6.36992	14.6679	10.7151	28.0201	0	9.64024	8.88746	13.0624	38.6797	20.4841	1.30662	10.5101	20.3791	16.8966	2.24259	0	10.4828	23.3703	13.4014	133.53	34.6624	15.3587	99.0355	57.6309	18.241	19.9284	14.9822	27.2781			Heart;Lung	Group enriched
ADGRG1	42.1735	35.5546	10.9754	74.9059	20.283	12.4751	2.57168	64.8499	1.26615	35.2215	51.3909	11.0991	55.1994	15.5069	24.6435	151.584	39.0635	26.5581	86.2963	131.213	64.723	51.8126	60.9591	54.536	2.0243	15.8273	16.468	68.1944	26.8235	17.4203	203.919				Expressed in all tissues
ADGRG2	0.633876	0.0929567	0.506511	2.10611	6.02312	1.06163	0.081533	0.316984	0.204528	0.197678	0.568312	0.167624	0.0693593	1.14707	0.619208	0.436956	0.975518	1.96857	0.428462	3.61846	0.080677	0.308263	0.916587	0.143042	0.323391	0.691325	0.24773	0.828277	8.15749	1.48859	0.573308		Spleen		Tissue enhanced
ADGRG3	3.24226	0.369764	1.58562	0	1.22135	2.42939	6.8666	42.1	0.162668	9.16145	3.8787	0.670966	2.25605	0.349575	1.93557	2.38114	3.10952	0.599505	57.5155	0	2.54703	13.3667	4.79393	0.569888	0.2569	2.23833	0.996666	5.49498	1.63103	3.39303	3.24214		Blood		Tissue enhanced
ADGRG4	0	0	0	0.00693767	0	0	0	0	0	0.011339	0.00719467	0	0	0	0	0	0	0	0	0.0124457	0	0.016175	0	0	0	0	0	0.0109287	0	0	0				Not detected
ADGRG5	0.309936	1.18885	5.95269	0.78475	13.9627	0.581447	0.41505	34.4475	0.687042	12.6782	0.904998	0.0720367	0.869729	0.165952	1.31146	0.499786	2.08151	0.284471	45.6209	1.31238	0.986771	18.4618	0.439822	1.83972	1.09553	8.42632	0.108562	1.3306	18.674	0.81195	0.675758		Blood		Tissue enhanced
ADGRG6	2.73329	4.14608	10.2822	3.0888	8.293	2.79293	2.87643	1.5657	12.8246	17.2149	30.8997	1.06715	1.70983	0.489358	2.44771	10.5456	3.92192	0.839949	2.12497	5.1356	1.94558	25.5274	3.95735	6.44679	20.7238	14.8379	1.58267	42.269	11.1188	3.90192	13.6218			Skin;Cecum	Group enriched
ADGRG7	0	0	0	0	0	0	0	0	0	8.49483	0.00951	0	0	0.0666273	0	0	0	0.114346	0	0	0	12.459	0	0	0	0	0	0.0122283	0	0	0	Cecum			Tissue enriched
ADGRL1	8.07035	4.30384	9.28652	73.6077	5.76773	12.6066	12.7208	5.81188	1.13509	11.0019	8.8924	1.17925	7.45556	4.09063	33.0805	9.5319	52.6791	7.01377	7.73976	131.532	8.3542	16.1227	11.521	6.61734	1.8197	13.241	1.7552	12.2881	7.83888	17.6134	12.7681		Brain		Tissue enhanced
ADGRL2	21.2971	11.8482	27.7189	14.1966	9.54238	16.7303	44.7356	1.06259	11.8012	13.3382	29.374	6.16354	12.8751	2.24924	34.094	19.4102	54.4192	3.85861	1.41446	24.727	14.6888	19.8816	30.9612	18.232	18.8608	40.3648	9.19256	40.4031	12.7501	23.3779	25.9685				Expressed in all tissues
ADGRL3	3.74982	8.34173	0.548054	21.2577	0.265877	2.47535	3.06841	0	0.705963	1.67418	5.48603	0.498231	0.800017	1.20582	2.60956	2.64452	4.18575	2.07174	0	36.6274	0.888378	2.5224	5.4847	12.819	1.12797	0.78841	0.743468	7.68739	0.349998	3.45913	3.50006		Brain		Tissue enhanced
ADGRL4	32.7729	16.284	24.0023	7.48572	7.14365	6.35815	11.7767	0	6.84249	5.48234	9.42892	5.81611	7.09742	1.20959	7.52336	13.5245	12.0708	2.0765	0	12.4391	8.09266	8.22646	48.7348	24.8235	10.8154	35.1247	8.67772	13.1896	9.50863	8.9025	18.1242				Mixed
ADH1	0	0	0	5.33518	0	0.080607	0	0	1.69055	0.324407	23.5111	0	0	0.0325077	0	4.65911	0	0.0559103	0	8.66905	0	0.475544	0	0	2.6732	0	0	30.6806	0	0.112626	6.25361		Skin		Tissue enhanced
ADH5	15.4733	189.707	16.782	32.9085	19.1054	17.3466	27.6096	12.1425	87.2707	36.7015	27.4163	6.58947	9.84526	7.77415	37.8869	43.8748	60.2246	13.3347	16.1756	55.2623	11.4017	53.793	22.1489	290.629	138.854	23.7939	9.83003	36.6561	25.5628	24.2198	58.6165		Kidney		Tissue enhanced
ADHFE1	13.1232	22.0025	2.70786	23.7316	2.79283	3.70641	4.20259	1.25214	7.38972	2.13723	5.74012	1.68976	3.51935	1.22892	8.03228	4.83278	12.767	2.1097	1.66589	40.0097	3.99733	3.17095	18.5612	33.6793	11.8935	3.87716	2.52647	7.85446	3.75595	5.18109	6.44968			Brain;Kidney	Group enriched
ADI1	44.93	126.091	35.0713	33.8847	42.136	29.7091	66.4393	39.8464	505.437	43.254	46.9766	32.916	67.1844	36.7611	82.8611	14.8948	131.061	63.059	53.3476	59.2405	78.7809	63.3636	63.9714	192.276	805.474	49.6912	49.0946	63.1794	56.2343	41.4576	19.712		Liver		Tissue enhanced
ADIG	0	0.43881	0	0.074725	0.245317	0.400689	0.16429	1.36803	0	1.74715	0.459849	0.281942	0.501075	54.8199	0.789345	1.69058	1.25348	93.9299	1.81461	0.115527	0.567196	2.52796	0	0.686519	0	0	0.424816	0.576025	0.34334	0.559852	2.2244	Testis			Tissue enriched
ADIPOQ	95.2121	0	4.30113	0.37357	0.035942	0.4707	0	0	0	6.75429	1.35511	33.779	1.832	0.34831	1.51074	1.65242	2.43472	0.600768	0	0.671448	2.0531	10.1123	134.677	0	0	6.38255	50.011	1.99019	0.0515787	0.657673	2.26285		Heart		Tissue enhanced
ADIPOR1	63.3424	109.153	70.3238	60.5005	57.4388	41.3567	58.261	95.0121	34.7521	56.6736	89.5394	47.8277	87.9772	29.266	99.5989	138.893	157.999	50.1899	129.29	105.365	103.073	83.0604	91.0387	167.12	55.5226	99.7618	71.4907	120.436	76.8109	57.7484	185.607				Expressed in all tissues
ADIPOR2	23.7483	21.1101	15.3082	19.5489	19.0433	11.1551	15.6335	21.1425	63.8678	14.9102	27.2911	14.779	19.8732	31.2844	34.1514	26.4952	54.3637	53.6483	28.4785	33.7144	23.1782	21.9945	33.9396	32.4804	102.162	22.0275	21.9984	37.729	25.4807	15.5686	35.5378				Expressed in all tissues
ADM	16.1689	32.2874	43.7518	2.8022	2.06627	12.4107	19.2328	0	4.4543	22.1612	13.0156	14.7699	12.7871	1.23057	8.12711	20.0668	13.0313	2.10484	0	4.83507	14.6437	32.721	23.4451	49.2479	7.10871	63.9418	22.0273	17.4914	2.74927	17.3172	27.1496				Mixed
ADM2	0.21797	7.00257	0.955855	5.53961	1.92355	0.307399	0	0.413386	0.037876	0.662697	0.307543	0.064355	2.45666	0.289072	2.56861	0.541659	4.0584	0.49603	0.546946	9.90852	2.893	0.959671	0.332746	10.6548	0.062235	1.42541	0.0985907	0.437326	2.51896	0.430093	0.7289			Kidney;Brain	Group enriched
ADNP	19.3198	20.019	27.4908	35.2816	33.5118	15.8131	35.0143	20.2051	7.94205	22.7217	28.4437	8.06124	24.4742	20.1247	34.3718	31.2506	54.6735	34.5181	27.1443	61.591	28.1306	33.5057	27.9791	30.8348	12.7764	38.5806	12.0001	38.9518	45.359	22.0907	41.8344				Expressed in all tissues
ADNP2	4.59284	6.70373	7.45604	12.1024	7.09838	4.96244	10.6619	3.66594	3.74183	7.7347	8.85544	2.64082	7.40561	19.0707	8.64515	7.49739	13.788	32.7005	4.94229	21.233	8.551	11.4062	6.67651	10.3162	5.98392	10.4084	3.93773	12.1328	9.60328	6.9332	10.0215				Expressed in all tissues
ADO	13.3799	14.2042	9.07038	30.9375	14.1096	6.9818	26.4291	7.89965	3.67024	13.5282	11.2096	12.4317	7.35354	55.5908	21.3044	7.7298	33.8549	95.3102	10.5588	54.5409	8.44465	19.9939	19.2948	21.7551	5.84269	12.9983	18.5563	15.338	18.7693	9.75212	10.3733				Expressed in all tissues
ADORA1	2.98706	7.99606	0.697659	26.0613	0.149332	5.74192	0.123917	0	16.0584	0.356946	1.46868	3.07075	0.648174	6.70962	0.905002	1.806	1.42194	11.4994	0	45.2315	0.742463	0.531881	4.19745	12.279	25.7742	0.982385	4.56071	1.91171	0.192534	8.00506	2.41949		Brain		Tissue enhanced
ADORA2A	13.2291	5.48698	4.85723	1.6744	15.7059	0.97751	1.118	35.1261	1.58495	6.27935	0.829948	1.08318	0.589802	6.71267	2.18537	0.588656	3.49409	11.5109	47.0609	2.89639	0.673329	9.20899	19.1784	8.36594	2.53223	6.859	1.60048	1.14852	20.8258	1.36664	0.78513		Blood		Tissue enhanced
ADORA2B	7.78842	12.3569	7.84143	39.046	16.949	3.04622	2.37412	4.44165	0.751427	26.5887	7.74725	1.25259	10.7365	2.33518	17.7084	9.53842	28.0147	4.00917	5.95909	67.0608	12.5142	39.2548	11.2653	18.7949	1.19442	11.1686	1.86073	10.8829	22.8126	4.25748	12.7887				Mixed
ADORA3	0.480612	1.13003	19.4776	7.64469	10.4858	0.630304	0.139738	22.9712	2.85659	2.864	1.18913	0.0327163	0.395625	7.29474	0.763871	0.383833	1.2314	12.5147	30.9308	12.4657	0.44685	4.16042	0.688568	1.7566	4.59022	28.3367	0.050121	1.73659	13.7292	0.880754	0.520522			Blood;Lung	Group enriched
ADPGK	10.2409	19.8863	30.6651	13.2179	35.4368	9.36401	16.7215	25.5353	8.3488	22.957	17.3868	3.21144	24.0206	5.34602	20.954	10.1413	33.2473	9.16423	34.3527	22.693	27.9777	33.7264	14.8173	30.549	13.3659	43.4447	4.77527	23.7479	47.8961	13.0762	13.5258				Expressed in all tissues
ADPRH	7.76973	6.60683	9.53252	1.84969	11.3491	4.12455	8.49721	23.1919	3.86182	6.88757	7.81844	4.13208	8.40094	1.45279	4.89044	6.22708	7.8408	2.49106	30.9148	3.17183	9.80836	10.214	11.341	10.1548	6.18823	13.8682	6.1166	10.7117	15.3334	5.76995	8.33512				Expressed in all tissues
ADPRHL1	27.6737	1.1493	0.0128093	1.51165	0.042807	0.226294	0.687707	0.010657	0.253312	0	0.157635	33.1701	0.0978593	0.476433	4.43039	0.041733	6.98331	0.818339	0.0148797	2.66036	0.107197	0	38.8567	1.77579	0.413822	0.0163043	49.4397	0.22181	0.055267	0.315828	0.0545133		Muscle:Heart		Tissue enhanced
ADPRHL2	17.876	19.4238	18.3461	15.9299	17.7595	9.89459	24.2275	34.7886	8.28172	23.2296	25.2113	17.3877	25.0768	10.6446	23.6326	28.9811	37.5297	18.2622	46.2531	27.3033	29.2794	33.9371	25.462	29.9345	13.3508	25.4963	25.8908	33.3076	23.9115	13.8201	38.6652				Expressed in all tissues
ADPRM	6.61647	8.54159	9.0839	5.42457	13.6894	5.86182	13.1499	4.43493	3.762	6.82718	7.11019	2.0541	5.92512	3.36372	5.7636	6.61236	9.16878	5.77156	5.92127	9.36604	6.8189	9.9986	9.46	13.1371	6.00606	12.7703	3.06729	9.74819	18.4574	8.18555	8.76106				Expressed in all tissues
ADRA1A	0.0259907	0.887227	3.26725	0.488261	3.0403	0.248165	0	0	8.0366	0.366198	5.85625	0.369022	0.242327	0.12317	5.86971	3.10018	9.49355	0.211128	0	0.788364	0.273762	0.541657	0.0363687	1.38356	13.0169	4.77899	0.552149	8.07953	4.13858	0.346742	4.1585			Liver;Epididymis	Group enriched
ADRA1B	7.87205	1.1059	6.33334	2.30654	10.2458	0.228596	5.4099	0	0.158652	0.263625	2.65274	0.739341	0.269756	5.37661	2.99795	2.8108	4.84848	9.2137	0	3.74873	0.309035	0.393666	11.0698	1.68653	0.256068	9.03512	1.09695	3.57429	13.4163	0.320189	3.78303			Spleen;Heart;Lung;Ovary;Testis	Group enriched
ADRA1D	2.56086	1.85704	3.34497	1.36575	2.32946	1.15173	0.308553	0	0.514627	0.410497	0.328423	1.2657	1.19084	6.16814	1.11888	0.428216	1.81367	10.5549	0	2.38509	1.30446	0.607261	3.74598	2.81873	0.823582	4.92077	1.88563	0.439271	3.03854	1.60672	0.585014				Mixed
[truncated: 15,667 more rows]

## Sheet: Table. S4
Table. S4 Functional GO analysis for ovary and testis.
Tissue	ONTOLOGY	ID	Description	GeneRatio	BgRatio	pvalue	p.adjust	qvalue	Count
Ovary	BP	GO:0007548	sex differentiation	5/23	280/18866	1.87797e-05	0.0103288	0.00741305	5
[truncated: 121 more rows]

## Sheet: Table. S5
Table. S5 Functional KEGG pathway analysis for tissue-enriched genes of 16 tissues.
[truncated: 79 more rows]

[truncated: 3 more sheets: Table. S6, Table. S7, Table. S8]
